# Supplementary material for: Molecular dynamics simulation of the opposite-base preference and interactions in the active site of formamidopyrimidine-DNA glycosylase
Source: BMC Struct Biol. 2017 May 8;17:5. doi: 10.1186/s12900-017-0075-y (PMC5422863; doi:10.1186/s12900-017-0075-y)
Supplement: Supplementary file 3 — Alignment of 124 sequences from the Fpg family. See Methods for sequence selection and alignment details. (TXT 101 kb) [file 12900_2017_75_MOESM3_ESM.txt]

CLUSTAL O(1.2.0) multiple sequence alignment
Bdellovibrio_bacteriovorus PELPEVEVVRRGLE------TILKDQPILEKVEL-MRKDL----------REP-------	36
Chryseobacterium_taeanense PELPEVEVTRRAFA------SQIAGARI-ESVAL-GK-PL----------RWP-------	34
Geobacter_metallireducens PELPEVELTRRRLE------RELTGKRI-DRVVV-RTPKL----------RFP-------	35
Methylophilus_methylotrophus PELPEVEVTRRGLL------P-VEGALI-EQATI-RHHGL----------RWP-------	34
Desulfuromonas_acetoxidans PELPEVETVCAGLH------DLVVGQQI-VDVRV-YESRL----------RYP-------	35
Gallionella_capsiferriformans PELPEVETTRRGLA------PYLADATV-TGVVT-RTPSL----------RWP-------	35
Nitrosomonas_europaea PELPEVEITRRGID------THLAGRVI-TQISI-RNPVL----------RWP-------	35
Burkholderia_mallei PELPEVEVTRRGIE------PFVAGRRV-ERVDV-RTAML----------RWP-------	35
Magnetococcus_marinus PELPEVETTRRGIE------PALVGKRL-CGVVV-RQPQL----------RWP-------	35
Thauera_sp. PELPEVETTCRGVQ------PHVEGRAL-TALVV-RNARL----------RLP-------	35
Thiothrix_disciformis PELPEVETTRLGIA------PHLLGRRI-EKILV-RQARL----------RWP-------	35
Neptuniibacter_caesariensis PELPEVETTCRGIS------PHTVKKTV-TELVI-RNPNL----------RWP-------	35
Coraliomargarita_akajimensis PELPEVETTRRGIS------PHVEGRLI-VALHV-RQPKL----------RWL-------	35
Methylococcus_capsulatus PELPEVETTRRGIA------PHIAGWRI-VDVRV-REARL----------RWP-------	35
Pseudomonas_aeruginosa PELPEVETTRRGIA------PYLEGQRV-ERVIV-RERRL----------RWP-------	35
Sphingomonas_sp. PELPEVETTVRGLR------PVLDGQRI-TLVQP-RRGDL----------RRP-------	35
Erythrobacter_sp. PELPEVETTVRGLA------RFLQGETI-TRVTV-NRPDM----------RRP-------	35
Kiloniella_laminariae PELPEVETVMRGLR------PSLEGRLF-RKVIQ-RRDKL----------RFP-------	35
Rhizobium_giardinii PELPEVETVRRGLT------PAMEGALL-VQAEL-RRPDL----------RFP-------	35
Brucella_abortus PELPEVETVRCGLQ------PFMEGATV-VRVEQ-NRPDL----------RFA-------	35
Kordiimonas_gwangyangensis PELPEVETVRRGLL------PALEGATL-VEATA-RAPKL----------RFP-------	35
Rhodobacter_sphaeroides PELPEVETVRRGLE------PAMAGRLI-AEARV-NRADL----------RWP-------	35
Parvularcula_bermudensis PELPEVETVRRGLA------PSMAGAMI-ERVEL-RRPDL----------RFP-------	35
Caulobacter_crescentus PELPEVETVRRGLE------PVLSGARL-SSVRA-NRPDL----------RFP-------	35
Hyphomonas_neptunium PELPEVETVRRGLA------PVMEGRRI-VKLEQ-RRADL----------RFS-------	35
Nitrospina_sp. PELPEVETLKRALT------PLVLNKRL-VKLNF-LRKNL----------RFP-------	35
Lentisphaera_araneosa PELPEVETVKNALA------PYIEGETI-KSFHF-YTPRL----------RQE-------	35
Cardiobacterium_hominis PELPEVETTRRGIA------PHLENHRI-HSISA-HIAKL----------RQP-------	35
Succinivibrionaceae_bacterium_WG-1 PELPEVEVTKRGIE------PILLNGVI-KKFII-HNSKM----------REP-------	35
Pelistega_sp. PELPEVETTLRGIT------PYILNKKI-SSTII-RQPRL----------RWL-------	35
Neisseria_gonorrhoeae PELPEVETTLRGIA------PHIEGKTV-EAVIL-RQLKL----------RWQ-------	35
Mariprofundus_ferrooxydans PELPEVEVVRTGLE------PCLIGRRI-LTVTC-HRPSL----------RYP-------	35
Legionella_pneumophila PELPEVETTKQGIK------PHLEGRII-TTAQV-RNRKL----------RLP-------	35
Rubritalea_marina PELPEVETSCRGIR------PHLVGKSI-DHIEV-LNGQL----------RWP-------	35
Rheinheimera_perlucida PELPEVEVSRLGIS------PHLQGQQL-LAVVA-RQRQL----------RWW-------	35
Aeromonas_veronii PELPEVEVSRQGIS------PWLTGIKV-TRVVV-RDGRL----------RWP-------	35
Shewanella_oneidensis PELPEVEVTRQGIT------PYLVDQTV-VDLIV-RNPSL----------RWP-------	35
Thiomicrospira_crunogena PELPEVETTRKGIQ------PKVEGQAI-QKIII-RNGKL----------RWP-------	35
Xanthomonas_campestris PELPEVETTLRGLA------PHLVGQRI-HGVIL-RRPDL----------RWP-------	35
Salinisphaera_shabanensis PELPEVETTRAGIE------PHVRGQRV-RTVIV-RQPQL----------RWP-------	35
Pasteurella_multocida PELPEVETTKNGIS------PYLEGTII-EKIVV-RQPKL----------RWM-------	35
Hydrocarboniphaga_effusa PELPEVETVRRGVE------PHVLGRRI-ERVVV-REKRL----------RWP-------	35
Acidithiobacillus_ferrooxidans PELPEVEVTRLGIA------PHLRGRRL-EGAVV-RDSRL----------RLP-------	35
Alcanivorax_sp. PELPEVETTRRGIE------PHLTGRRL-RSVTV-REPRL----------RWP-------	35
Alteromonas_macleodii PELPEVEVSRLGVS------PHLIGNTI-TQVVV-RERRM----------RWP-------	35
Vibrio_cholerae PELPEVEVSRLGIS------PHLVGGTI-QSLVL-RTPKL----------RWP-------	35
Escherichia_coli PELPEVETSRRGIE------PHLVGATI-LHAVV-RNGRL----------RWP-------	35
Shigella_flexneri PELPEVETSRRGIE------PHLVGATI-LHAVV-RNGRL----------RWP-------	35
Chthoniobacter_flavus PELAEVEYYRKEWD-------AGLRKKI-TAVELHAGKRI---------FRGV-------	36
Moraxella_catarrhalis PELPEVETTKLSLE-------PLIGQTV-TCVQV-RHPRL----------RYD-------	34
Rickettsia_bellii PELPEVETLKNSLE------SKLIGLVI-KKVEF-KRDNL----------RYK-------	35
Wolbachia_pipientis PELPEVEVISNFLF------DKIKNKKI-SNVTV-NNCNL----------RVP-------	35
Mycobacterium_smegmatis PELPEVEVVRRGLA------AHVTGRTI-TAVRVHHP--------RAVRRHEA-------	38
Micrococcus_luteus PELPEAEVVRRGLA------RWATDAVA-AELEVLDP--------RSLRRSPG-------	38
Phycisphaera_mikurensis PELPEVETVRRGLA------ARLTGRRV-AGVTLGPHPVVRASLARRVYATPA-------	46
Haliangium_ochraceum PELPEVETVRRTLA------PVLGQRVE-AMWTSGL-PL--------RLNRPV-------	37
Pedosphaera_parvula PELPEVEILVRHLA------PLITNKKI-TDVEI-RRSKV---------LAPT-------	36
Anaerolinea_thermophila PELPEVQTIVSVLRDGGRGAPSILGKQI-TAANV-AWQKT---------LAMP-------	42
Dehalococcoides_sp. PELPEVETVKNEIM------PHLLGKKI-TRIEA-LWAKT---------LC-P-------	35
Spirochaeta_africana PEMPEVHTTIQSLLQ-----AGLAGRRI-IGAEV-EWPRT---------VG-G-------	36
Parachlamydia_acanthamoebae PELPEVETITREMRE-----AKLEGRTI-EKAQI-FWERT---------IATP-------	37
Caldilinea_aerophila PELPEVEVYVQELK------PLLAGRTV-VSARV-FWPRT---------IAFP-------	36
Desulfurispirillum_indicum PELPEVQTLVDDLCH-----RALVGQTI-SDVQV-TWPRS---------IASH-------	37
Leptospirillum_sp. PELPEAEAIRLPVL------RFFSDGVV-ESIRRGSNKNI---------W--I-------	35
Acidimicrobium_ferrooxidans PEAPEVERVREVLA------ARVEGATL-EGIRMVGRRLV-----------RR-------	35
Planctomyces_maris PELPEVETMVRGIR------EAVEGRKI-KDFRNCPCPCK-------PISMKP-------	39
Myxococcus_xanthus PELPEVEIARRNLV------RWFSDRRI-VRAES-ENTRI---------FRGA-------	36
Omnitrophus_fodinae_(cand) PELPEVETIVKALS------PL-AGKAV-SSVRVFH--EE---------VLKI-------	34
Thermodesulfatator_indicus PELPEVETIKNSLK------TCLKGQTI-KSCEV-SLPK------------LV-------	33
Deinococcus_radiodurans PELPEVETTRRKIE------PLLRGKTI-ERIVH-DAPH------------RY-------	33
Thermus_thermophilus PELPEVETTRRRLR------PLVLGQTL-RQVVH-RDPA------------RY-------	33
Acidobacterium_capsulatum PELPEVETVAQGVH------ERAHGQRI-LAAE-FSRARE---------PFKT-------	36
Solibacter_usitatus PELPEVETVVRSLA-------PLVGRRI-ATAE-FRNLRI---------LRGG-------	35
Hymenobacter_aerophilus PELPEVETYRRFLD------ELVVGQTI-TAFEVLDAHVL-----------GT-------	35
Gemmatimonas_aurantiaca PELPETETIARDLH------AMVVGSVV-RDVSV-PRPDV---------LREI-------	36
Desulfovibrio_fructosivorans PELPEVETIARALA------PGLTGRAV-TGLVVPDPKVL---------AGPR-------	37
Patulibacter_medicamentivorans PELPEVETIRRQLV------PLVAGRTI-ASIA-IDDPRW---------CAPQ-------	36
Conexibacter_woesei PELPEVETVRRQLE------PRLVGRTL-VAYA-VRDARW---------TEPR-------	36
Desulfarculus_baarsii PELPEVECVRRTLE------PAVLGRAI-VAVQI-NYAKA----------VLP-------	35
Saccharimonas_aalborgensis PELPEVETVRRGLE------GLIVGLKI-TRVRCIDSPKS---------FPN--------	36
Rubrobacter_xylanophilus PELPEVETIKNDLR------GLVVGSRI-ER-AEVREPAL---------VEQP-------	36
Thermomicrobium_roseum PELPEVETIRRTLA------PVLIGALV-IGALRGEHPED---------ILLD-------	37
Ktedonobacter_racemifer PELPEVEYTARQLQ------ASIVGATI-RE-AQVFWERI---------IAHP-------	36
Herpetosiphon_aurantiacus PELPEVETVRRSLE------QELVGRYF-VALRSLGWPKI---------VDTH-------	37
Sphaerobacter_thermophilus PELPEVENVRRSLT------AAVDGTTI-AAVRLGAFTGC---------IAAP-------	37
Roseiflexus_sp. PELPEVQLAADSLG------VQIVGARI-VRVERLDWTRM---------VETP-------	37
Oscillochloris_trichoides PELPEVEIVARSLA------AQVVGRKI-VMLEKLDWERM---------VETP-------	37
Bacteriovorax_sp. PELPEVETIKSQLT------PYLPLEVD--S--V-TYSDV---------SDGV-------	33
Caldisericum_exile PEVIEVNFLKDEIA------STFIGKKV-VEAIL-NNEKI---------SNV--------	35
Turneriella_parva PELPEVETVRRSLS------GL-VGQRL-RKVEL-PDGRL---------RYRA-------	35
Mesoplasma_florum PELPEVRTVAVFLN------KRIVNTTI-LKAEC-FFEKM---------IWRN-------	36
Ureaplasma_urealyticum PELPEVQTIVDYLN------LNVLNLLI-KKVIV-HLPKI---------LKNK-------	36
Spiroplasma_diminutum PELPEVETVVRTLN------KKIKGLII-KNVKI-TYPNL---------LKTD-------	36
Acholeplasma_sp. PELPEVETVKETLK------KQILNKKI-IDVQV-YYNNI---------IAYP-------	36
Haloplasma_contractile PELPEVETVRQTLR------TKILDKSI-KAVDI-LYEPI---------IKT--------	35
Syntrophus_aciditrophicus PELPEVETLCRQLR------QKVPHAKI-KGTFI-LDSKL---------GK---------	34
Paceibacter_normanii_(cand) PELPEVETTARELK------KKVLGRTF-LDVWT-DFPKM---------IRLRQGYGGQV	43
Prochlorococcus_marinus PELPEVETVRRGLE------QKLNNFII-KKVEV-CRDST---------VAYP-------	36
Gloeobacter_violaceus PELPEVETLRRDLL------IHLPGERV-VGVEV-LRSDS---------VGYP-------	36
Prochlorothrix_hollandica PELPEVETVRRGLQ------DITCGQTL-VGGEV-LRPQT---------IAAP-------	36
Moorea_producens PELPEVETIRLGLN------QVTTGQEI-QGGEV-LLSRT---------IAHP-------	36
Chlorogloeopsis_fritschii PELPEVETVRRGLN------QLTLNQKI-VGTDA-LLHRT---------IAYP-------	36
Nostoc_punctiforme PELPEVETVRKGLN------QLTLNQEI-TGGDV-LLNRT---------IAYP-------	36
Microchaete_sp. PELPEVETVRQGLN------QLTLNRKI-TGGDV-LLNRT---------VAYP-------	36
Pleurocapsa_sp. PELPEVETVRRGLN------QLTVKQPI-QGGEV-LLART---------LAYP-------	36
Geminocystis_herdmanii PELPEVETVCRGLN------KATSELTI-IGAEV-LLSRS---------LAYP-------	36
Aminicenantes_bacterium_SCGC_AAA252-K06 PELPEVQTIINGLN------SKIIDKKI-NRIAE-YREGT---------VENS-------	36
Erysipelothrix_tonsillarum PELPEVETIIRTLE------KSLMGKII-TNINF-IYPML---------LET--------	35
Selenomonas_ruminantium PEMPEVEIIRRYLD------TQVAGKKI-MDLDI-RLPRM---------IKWP-------	36
Lactobacillus_acidophilus PEMPEVETVRRTLT------PLIKGKTI-EKVIL-WYPKI---------VAT--------	35
Listeria_monocytogenes PEMPEVENVRATLQ------ELVPGKKI-DQVIV-RVPKM---------IVS--------	35
Bacillus_stearothermophilus PELPEVETIRRTLL------PLIVGKTI-EDVRI-FWPNI---------IRHP-------	36
Bacillus_subtilis PELPEVETVRRTLT------GLVKGKTI-KSVEI-RWPNI---------IKRP-------	36
Lactococcus_lactis PELPEVETVRRELE------KRIVGQKI-ISIEA-TYPRM---------VLT--------	35
Streptococcus_pneumoniae PELPEVETVRRGLE------KLILGKKI-SSVEI-CYPKM---------IKT--------	35
Bacteroides_dorei PEMPEVETIKRIIE------PQIVGVKI-DSVIT-NHSQV---------IAYP-------	36
Clostridium_sp. PELPEVEAVKRVVE------PQIRGRRI-QRVTA-HNPKV---------IARP-------	36
Synergistes_sp. PELPEVETVKQVLA------PQIMGLRI-ADITV-NDPKV---------VARP-------	36
Natranaerobius_thermophilus PELPEVETIKKSLL------SDLTGDRI-SRVEI-YFPGM---------LQNM-------	36
Acidaminococcus_fermentans PELPEVEQVRISLL------PHIVGKTI-EKVRV-DLPKM---------ILHP-------	36
Carboxydothermus_hydrogenoformans PELPEVETIKRTLA------PKILGKTI-YRVEV-YLPKI---------IKNV-------	36
Desulfitobacterium_dichloroeliminans PELPEVETIRRSLS------LHVFNQCI-NEIEV-RWPGA---------VEDY-------	36
Halothermothrix_orenii PELPEVETVVRGLK------ELIKGVKI-NKVII-RETKL---------LVYP-------	36
Halobacteroides_halobius PELPEVQTVVDTLQ------GFILNKEI-TDVKI-KQERL---------IAQS-------	36
** *..
Bdellovibrio_bacteriovorus --IPAK-KISTLVGQPLTS-IERRAKYLLLWTP---------------KG--AMLSHLGM	75
Chryseobacterium_taeanense --LGIA--PELLTGREVHS-VHRRGKYLLMQLS---------------EG--LLMLHLGM	72
Geobacter_metallireducens --IPQE-LHVSLPGRTVRS-VGRRGKYLLFDCE---------------TG--WLIVHLGM	74
Methylophilus_methylotrophus --IPAD-LPQHLQGRRVLK-LRRRAKYILAEIGS-----------TDVEG--VLLLHLGM	77
Desulfuromonas_acetoxidans --VPME-LADVLSGETVVS-LRRRAKYLLMDIG---------------PQ--VVILHLGM	74
Gallionella_capsiferriformans --IPEN-LNELLNGQPVVS-LSRRAKYLLLEFR---------------HG--TLILHLGM	74
Nitrosomonas_europaea --ISAG-LIALLPGQRINA-IARRAKYLLFACS---------------RG--TLIMHLGM	74
Burkholderia_mallei --VPAG-FAEMLRSREVLR-VERRGKYLLFEVD---------------AG--WFIVHLGM	74
Magnetococcus_marinus --IPVKTLEKELVGQVIQQ-VARRAKYLLWRCP---------------QG--TLLVHLGM	75
Thauera_sp. --VPDD-LAERLVGRDLRR-VSRRAKYLLFDFG---------------TG--SVILHLGM	74
Thiothrix_disciformis --IPAS-IA-LLEHSTVLS-VQRRAKYLLVETE---------------QG--SALLHLGM	73
Neptuniibacter_caesariensis --VPDF-LESRVQGKQINS-VGRRGKYILLQMD---------------EG--DVMIHLGM	74
Coraliomargarita_akajimensis --VPEL-IQ-QAVGHRILS-VRRRAKYLILDTE---------------VG--SIVLHLGM	73
Methylococcus_capsulatus --VPAD-LGETLTGRRLTD-VRRRGKYLLLDFD---------------EG--TLIAHLGM	74
Pseudomonas_aeruginosa --IPED-LDVRLSGQRIVS-VERRAKYLLLGAE---------------AG--TLISHLGM	74
Sphingomonas_sp. --FPEDL-GQRLTGATVTG-LKRRAKYGLIHTD---------------RGD-TMIFHLGM	75
Erythrobacter_sp. --FPPDL-VQALTGASVTH-LSRRAKYGLIHTS---------------RDH-AMVFHLGM	75
Kiloniella_laminariae --LPENF-AQRITGRRVVK-LARRAKYVLIYLD---------------DGM-VFFFHLGM	75
Rhizobium_giardinii --FPADF-SRLVSGRRILS-LGRRAKYLLIDLE---------------GGD-VIIAHLGM	75
Brucella_abortus --FPENF-AERLSGRRIEA-LGRRAKYLTVHLD---------------DGL-SIISHLGM	75
Kordiimonas_gwangyangensis --IPADF-STRLTGNRIER-LTRRSKYILMECA---------------DGL-IVILHLGM	75
Rhodobacter_sphaeroides --FPPRM-AERLTGQRVLR-LRRRSKYILADLS---------------GGQ-SLLIHLGM	75
Parvularcula_bermudensis --FPNGF-SQRLEGNRILS-VDRRGKYLTLPLS---------------TGE-TLIMHLGM	75
Caulobacter_crescentus --LPDGF-VQRLTGARILR-LDRRAKYILAPLD---------------RGD-TLVMHLGM	75
Hyphomonas_neptunium --LPERF-AERLSGARIDR-LARQAKFLAAHLS---------------TGE-VLVMHLGM	75
Nitrospina_sp. --IPVTKLRKNLLNQTISK-ITRKGKYILLHAP---------------DG--ALLIHLGM	75
Lentisphaera_araneosa --LDAALFNKTFSGKKITR-LKRRSKYLLFEFD---------------DQK-WILSHLGM	76
Cardiobacterium_hominis --LDTAE-LNRISGHTLTR-IERRGKHLILHSD---------------QPELALHIHLGM	76
Succinivibrionaceae_bacterium_WG-1 --VSAEF-N-DLHDLKVLN-IERRAKYIVVYTD---------------QG--SFLIHLGM	73
Pelistega_sp. --IPDNL-NDLLCQNKVLG-CTRRAKYLLIHFN---------------TG--DLIIHLGM	74
Neisseria_gonorrhoeae --INPDL-GEILSGRQVLS-CGRRAKYLIVRFQ---------------TG--ILLIHLGM	74
Mariprofundus_ferrooxydans --LPDMG---SLSGSRIVA-VRRRSKYLLIEVS---------------DGR-VLVWHLGM	73
Legionella_pneumophila --VPLNL-NELCEGKHITA-ITRRGKYILLHMD---------------KG--YILIHLGM	74
Rubritalea_marina --VSEEI-H-SLRQAQVHS-VSRRSKYILIETG---------------DG--HMIIHLGM	73
Rheinheimera_perlucida --IPDEV-V-QLSNQPILA-VQRRAKYLLISLP---------------AG--DIILHLGM	73
Aeromonas_veronii --IPGEI-Q-ELVDLTIHR-VRRRAKYLLLETD---------------FG--TAILHLGM	73
Shewanella_oneidensis --VPELA-K-QIIGQTIRQ-VRRRAKYLLIDTD---------------AG--TSIVHLGM	73
Thiomicrospira_crunogena --VDPSL-VEKLPGLVVLS-IKRRAKYLLLETD---------------QG--HLIIHLGM	74
Xanthomonas_campestris --IAAQI-EQLLPGATITD-VRRRAKYLLIDTD---------------AGG-SAVLHLGM	75
Salinisphaera_shabanensis --VSEAL-AEKLPGQTIRT-VHRRAKYLLFEAE---------------TG--HMCLHLGM	74
Pasteurella_multocida --VSEEL-A-QITQQKVIA-LSRRAKYLIIQLE---------------TG--YMIGHLGM	73
Hydrocarboniphaga_effusa --IAEDF-VDKLIGRRIVA-TERRGKYLQLVLD---------------NGD-RLLVHLGM	75
Acidithiobacillus_ferrooxidans --VNDDL-AARVSGQRLLN-LRRRGKYLLLDLE---------------RG--TILIHLGM	74
Alcanivorax_sp. --VDERV-A-ALRDRPVLA-VRRRAKYLLLDLD---------------GL--HLGVHLGM	73
Alteromonas_macleodii --IPQEV-A-NVEGQSVIA-VKRRAKYLLIETA---------------KG--TLILHLGM	73
Vibrio_cholerae --IPQEL-K-QLEGQTILA-IHRRAKYLIIETA---------------VG--SAIVHLGM	73
Escherichia_coli --VSEEI-Y-RLSDQPVLS-VQRRAKYLLLELP---------------EG--WIIIHLGM	73
Shigella_flexneri --VSEEI-Y-RLSDQPVLS-VQRRAKYLLLELP---------------EG--WIIIHLGM	73
Chthoniobacter_flavus --DTKRL-AATLKGAAYTG-SEARAKLMCFRFS-----------GGV-----WLGVHLGM	76
Moraxella_catarrhalis --IAKDL-DS-LVGFVLTK-LQRRAKYLLLDFYH-----------AHDSRQKTLLIHLGM	78
Rickettsia_bellii --LSADL-ADQIVNTNIIN-VRRRAKYLIIDFNN-----------N-----HSLIVHLGM	75
Wolbachia_pipientis --ITKNI-DDLLKGKVIND-IKRRGKYIISNIDA-----------S-----MAVIIHLGM	75
Mycobacterium_smegmatis --GPADL-TARLLDAKITG-TGRRGKYMWLTLDD-----------ESA-----LVVHLGM	78
Micrococcus_luteus --GADAL-RERLRGARLAE-PARRGKFLWLPLAE----------GDDA-----VVVHLGM	79
Phycisphaera_mikurensis --PGQ-----LLAGDVVAG-VHRHGKQLAIEG-A----------AGGA-----VWVHLGM	82
Haliangium_ochraceum --PEELL-REISLGRTVED-IRRWGKYLLLDLAG----------AGHS-----VLVHLGM	78
Pedosphaera_parvula --TASDL-EEALTGARFTH-LSRRGKYLLFFLK-----------SPRMQCPLQLLGHLGM	81
Anaerolinea_thermophila --DLFTF-QQNITGEEIRD-IRRRGKFIWIILQ-----------SAH------LFIHLRM	81
Dehalococcoides_sp. --PETEF-NKLVSGLQVTE-LSRRGKYIIISLS-----------GGLF-----ISVHLKM	75
Spirochaeta_africana --DPQGF-AGAVRGRRIDG-LQRRGKYILLSLA-----------EPAG----WLVVHLRM	77
Parachlamydia_acanthamoebae --SPSIF-SKKIVGQKILN-ISRRGKFIILTLS-----------K-ES-----LLIHLRM	76
Caldilinea_aerophila --DAETF-AMQVAGQRFAQ-FGRRGKYMLLHLE-----------SGAT-----MIVHLRM	76
Desulfurispirillum_indicum --TPADF-RHQLTGQTLTA-IRRRAKYLVMELS-----------SGWG-----LLVHLRM	77
Leptospirillum_sp. --G--EE-EYRLGELFLFN-VRRTGKVLIFDWRT------TKEKTAVL-----LISRLGM	78
Acidimicrobium_ferrooxidans --HDPEL-LATVSGRPIVS-MRRIGKFLVFDLG------------TDA-----LVVHLGM	74
Planctomyces_maris --GIKSI-RTKALNQTVTS-VRRRAKRVILDLE-----------NGYS-----FVIEPRM	79
Myxococcus_xanthus --ERQQF-DA-L-TGRLES-LVRRGKYLLFAFE-----------GGKG-----LMGHLGM	74
Omnitrophus_fodinae_(cand) --PSHLF-CRELAGKKLTS-LERKGKYILFRFG-----------TEWT-----MVMHLGM	74
Thermodesulfatator_indicus --SPDDF-AEKIKGQSIND-LKRRGKVLLIFLRN------------WV-----LLVHFKL	72
Deinococcus_radiodurans --RN----TERAHGRQVRG-LTRRGKYLLLHLAAAD--AAEDEPHDLE-----LIVHLGM	79
Thermus_thermophilus --RN----TALAEGRRILE-VDRRGKFLLFALEG-----------GVE-----LVAHLGM	70
Acidobacterium_capsulatum --DPDTM-AAVLTGQRIAR-VHRVGKHIVFDLETPRPPKGKAEPADHQ-----WIVHLGM	87
Solibacter_usitatus --DPDLM-SARLAGRKILS-IKRYGKFIVAVIEG-----------GGH-----LMIHLGM	75
Hymenobacter_aerophilus --PEDSL-RPALVGRTITG-TSRLGKNCFLQLD-----------DGRV-----LVLHFGM	75
Gemmatimonas_aurantiaca --AAADL-CSALSGGRITR-VWRRAKLIVLDLT-------LADRQNSH-----LVVQPRF	80
Desulfovibrio_fructosivorans --TKAAF-AKNLVGRPITT-VDRRAKLLLVRLGPRP---EVAGDAAAV-----LAFHLKM	85
Patulibacter_medicamentivorans --SVAEV-EAALTGRRIVG-IDRRGKHMLWRTD-----------GGT------VAMHLRM	75
Conexibacter_woesei --SPNEV-VAPLVGRRIEG-FHRRGKYLIWEAE-----------DELF-----LLIHLRM	76
Desulfarculus_baarsii --DARAF-ADGLGGKSITA-TARHGKLLILGLD-----------QGAF-----MTIHLRM	75
Saccharimonas_aalborgensis --NPADV-REFLYGARVVA-IRRRAKVLLIELD-----------NDYT-----LVIHLKM	76
Rubrobacter_xylanophilus --PQEEF-VRRLGGARVTG-ARRRAKHLVVELD-----------TGEA-----LVFQLKI	76
Thermomicrobium_roseum --PWPVF-ARRVRRHRIVA-LERRGKYLAARFE-----------DGDR-----LVIHLGM	77
Ktedonobacter_racemifer --LPEDF-CAQISGRTIEG-VRRRGKFLLLDLS-----------GEGL-----LIIHRRM	76
Herpetosiphon_aurantiacus --SPELF-AEAIAQRQIQQ-VQRRAKYLLIELD-----------NHET-----LIVHLRM	77
Sphaerobacter_thermophilus --EPDAF-VARVTGRRITD-FGRRGKYLLIALD-----------SGDT-----IAVHLRM	77
Roseiflexus_sp. --SPDEF-ITLLAGRQVHG-WGRRAKWILLFLD-----------GGWT-----LALHLRM	77
Oscillochloris_trichoides --DLPDF-CALLIGRTILG-VGRRAKWLLIQLD-----------AGWT-----LAVHLRM	77
Bacteriovorax_sp. --VKDKD-YALTKGDVIEK-ISRQGKVLRFFLKN----------------DKRIISGLGM	73
Caldisericum_exile --CKNEF-EKELKDEVLKD-VARHGKVLILKFSN----------------YKYLLIHFLL	75
Turneriella_parva --TAAQF--KGAVAQQLTG-IRRLGKYLLLDFGD-----------------FPVLFHLGM	73
Mesoplasma_florum --EVKDF-YKSVLNQKILK-VSNYGKYLMFELSN----------------Q-IIISHLRM	75
Ureaplasma_urealyticum --TPAEF-ENLLVNHKITN-IKRLGKYLLFFLDN----------------NLVLSVHLRM	76
Spiroplasma_diminutum -ISITDF-ENTLKDRKIDN-ISRIAKHIIFELQD----------------L-VLISHLRM	76
Acholeplasma_sp. --KVEEF-INNLKEQTIID-IKRRGKWLMFELND----------------Y-YLLSHLRM	75
Haloplasma_contractile --DLSHF-KQTIINQTINE-IERRGKYILIKLDD----------------H-YLISHLRM	74
Syntrophus_aciditrophicus --------LDNLKGRGIAS-VTRLGKRIVLGLDD----------------GRSLEIHLRM	69
Paceibacter_normanii_(cand) KKTFEQF-KKEIKGRKIKD-IKRRGKNILFELSG----------------SKTLLVHQKL	85
Prochlorococcus_marinus -SNKEEF-IKGLKNSLIYK-WDRRGKYLIAQLKEVQNE-NTEFPLENSQNNGFLVVHLRM	92
Gloeobacter_violaceus -ADPAIF-IEQMQGQIFSDRMLRRGKYLLLYFARG----------------AALGVHLRM	78
Prochlorothrix_hollandica -DTPQAF-LNALIGCQIQG-WERRGKYLLAHLHRD------------GQSGGWWGVHLRM	81
Moorea_producens -ISPKDF-LAQLKTVTISD-WHRRGKYLLAKLTKSD-----------TDQAGWLGVHLRM	82
Chlorogloeopsis_fritschii -HSVDDF-VTGIQGSVIAT-WHRRGKYLLAELSPPAPL------SSAPTPVGFLGVHLRM	87
Nostoc_punctiforme -FSVGEF-VDGIEKNAIAT-WHRRGKYLLAELSSP-------------CSTSWLGVHLRM	80
Microchaete_sp. -FSIGEF-IQGLQGSAIAT-WHRRGKYLLAELTSS-------------SGVSWLGAHLRM	80
Pleurocapsa_sp. -ADIEQF-WQGITGVGISQ-WQRRGKYLLAQLENDS-----------GKPAGCLGVHLRM	82
Geminocystis_herdmanii -DVEITF-TEGIKSRKIIT-WHRRGKYLLAQLS-----------------QGWLGVHLRM	76
Aminicenantes_bacterium_SCGC_AAA252-K06 --------LPNMDYGKVKL-VERRGKYIIIKTTA----------------DCKIVIHLRM	71
Erysipelothrix_tonsillarum --QSEFP-LESLVGHRFIG-FHRRGKYLWFEMSG----------------GLHWIMHLRM	75
Selenomonas_ruminantium --DTEGF-RALVTGRTIKK-MARRGKYLLMELDN----------------DNEVVFHLRM	76
Lactobacillus_acidophilus --DHDKF-INELPGKKIIR-IDRYAKYLLIRLND----------------NLTIVSHLRM	75
Listeria_monocytogenes -TPPDEF-VHMLVGQEIEG-VRRRGKFLLFDLTN----------------C-TILSHLRM	75
Bacillus_stearothermophilus -RDSEAF-AARMIGQTVRG-LERRGKFLKFLLDR----------------D-ALISHLRM	76
Bacillus_subtilis -AEPEEF-ARNLAGETIQS-IGRRGKFLLFHLDH----------------F-VMVSHLRM	76
Lactococcus_lactis --GFEQL-KKELTGKTIQG-ISRRGKYLIFEIGD----------------DFRLISHLRM	75
Streptococcus_pneumoniae --DLDEF-QKEVPDQIVES-MGRRGKYLLFCLTN----------------K-VLISHLRM	74
Bacteroides_dorei --DMYRF-EQETNGQTINK-MSRRGKYLTIHFDS----------------GDRLILHLRM	76
Clostridium_sp. --GAEEF-CRLVQGQTFST-VDRRGKFLTLHLES----------------GDRFVLHLRM	76
Synergistes_sp. --SAEEF-VRELKGERIME-LERRGKFLSLCLEG----------------GGRIVLHLRM	76
Natranaerobius_thermophilus --SPEDF-KESVISNQIKD-VKRRGKYLLIYVSCNGKM---------KDQVKVIIIHLRM	83
Acidaminococcus_fermentans --DPDAF-ARRLQGARFTG-VRRRGKYLGLELEG----------------GDWLLVHLRM	76
Carboxydothermus_hydrogenoformans --SVEEF-TRRVVGKEIVA-LKRRGKYLLIDLSG----------------KETVTVHLRM	76
Desulfitobacterium_dichloroeliminans --EGRTF-AETVKGLRIQS-IERRGKYLLFTLDE----------------GWSFIAHMRM	76
Halothermothrix_orenii --DPDTF-IDLVEGSRVID-VLRRGKYILIKLDN----------------NRFLVFHLKM	76
Halobacteroides_halobius --KPEDF-KEILIGSKIEE-VRRRGKYIIIELDN----------------RYYLVTHLRM	76
.* :
Bdellovibrio_bacteriovorus TGTWRVAVPG---------------------------------D-----ERLHDHIYLHF	97
Chryseobacterium_taeanense SGSLRFVAPH---------------------------------ELPLGPAGAHDHFDLHT	99
Geobacter_metallireducens TGFLRLVAGT---------------------------------AP----PGKHDHLDIVF	97
Methylophilus_methylotrophus SGRLCLLERD---------------------------------FP----AEKHDHFDIRF	100
Desulfuromonas_acetoxidans SGSLRWVSDG---------------------------------QT----PQKHDHVDIVF	97
Gallionella_capsiferriformans SGSLRILPTG---------------------------------TA----PQPHDHFDLLL	97
Nitrosomonas_europaea SGNLRVLPES---------------------------------TP----PQLHDHFDLQV	97
Burkholderia_mallei TGTLRVLPND---------------------------------APPP-APAKHDHVDWIF	100
Magnetococcus_marinus SGSLRIVPEH---------------------------------TP----PAKHDHVDWVM	98
Thauera_sp. SGSLRVVAAG---------------------------------LP----PAAHDHVDLVF	97
Thiothrix_disciformis SGSLRISSAQ---------------------------------TP----PEKHDHVDFVL	96
Neptuniibacter_caesariensis SGSLRMVRSD---------------------------------TP----PLKHDHVDFCL	97
Coraliomargarita_akajimensis SGSLTIQPAG---------------------------------KA----PTKHDHVDLVL	96
Methylococcus_capsulatus SGSLRICKPG---------------------------------FP----PRKHDHVDLVF	97
Pseudomonas_aeruginosa SGSLRLVESG---------------------------------TP----ASRHEHVDIEL	97
Sphingomonas_sp. SGRWRVDPS-----------------------------------E----LLPHDHLILET	96
Erythrobacter_sp. SGRWRIDPA-----------------------------------E----DEKHDHLVIET	96
Kiloniella_laminariae SGRMTILPRVTSG---------------------------EQRPD----LDPHDHVIFET	104
Rhizobium_giardinii SGSFRVEEGAASGTAGDF---------------------HHPRGK----DEKHDHVVFHL	110
Brucella_abortus SGSFRIEAEDAQGLPGGF---------------------HHERSK----NSLHDHVVFHL	110
Kordiimonas_gwangyangensis SGRVTIHDAE----NT--------------------------PEV----YAKHDHVVLKT	101
Rhodobacter_sphaeroides SGRMLVSGAQ----LGEF---------------------FHGHPA----PSRHDHVVLEM	106
Parvularcula_bermudensis SGRFLVSGE---RAPGRF---------------------YHASAG----DVAHTHVRFTL	107
Caulobacter_crescentus TGRFEIAAPEGTVRPGDF---------------------AREVTP----DDKHAHVVFQT	110
Hyphomonas_neptunium TGRFTIGG----QMPGEF---------------------HYGAGG----IAAHDHVVFHM	106
Nitrospina_sp. SGRFIQAPSM---------------------------------KP----FEKHTHAVFKF	98
Lentisphaera_araneosa TGSWRICKLT---------------------------------EE----RKKHEHISIRL	99
Cardiobacterium_hominis SGALRITPAS---------------------------------SP----HKKHDHVAITL	99
Succinivibrionaceae_bacterium_WG-1 SGHLRKIERDEF----------------------------LDKKS----LQKHDHIEIVM	101
Pelistega_sp. SGSLRIFHSP--------------------------------IPS----ASKHDHVDIIF	98
Neisseria_gonorrhoeae SGSLRIFTPSDG-----------------------------RIGR----PDRHDHVDIVF	101
Mariprofundus_ferrooxydans TGQFHVLGSE---------------------------------VS----AGKHEHVRIDL	96
Legionella_pneumophila SGHLRIVSQT---------------------------------AN----PQKHDHVDLHI	97
Rubritalea_marina SGSLRVIDAD---------------------------------EP----LKKHDHLIFHL	96
Rheinheimera_perlucida SGHLKVVASS---------------------------------TE----PAKHDHLDIVL	96
Aeromonas_veronii SGSLRVLDIG---------------------------------TP----AEKHDHVDIEL	96
Shewanella_oneidensis SGSLRILPHD---------------------------------TP----VEKHDHIDLVL	96
Thiomicrospira_crunogena SGNLRVLPQH---------------------------------EP----AVKHDHIDLLL	97
Xanthomonas_campestris SGSLRVLPGD---------------------------------TP----PRAHDHVDISL	98
Salinisphaera_shabanensis SGRLRIVPAD---------------------------------TP----LATHDHVDIVL	97
Pasteurella_multocida SGSLRVVEKS---------------------------------DL----IDKHDHIDIVM	96
Hydrocarboniphaga_effusa SGRLFVLRSG---------------------------------HA----LLKHDHVDVEL	98
Acidithiobacillus_ferrooxidans SGHLRVLPQS---------------------------------AP----VQKHDHVDLLF	97
Alcanivorax_sp. SGTLRVVPEA---------------------------------AP----LRKHDHVDLVL	96
Alteromonas_macleodii SGKLRVIDAS---------------------------------TP----IIKHDHVDIVL	96
Vibrio_cholerae SGSLRILDGD---------------------------------FP----AAKHDHVDLVM	96
Escherichia_coli SGSLRILPEE---------------------------------LP----PEKHDHVDLVM	96
Shigella_flexneri SGSLRILPEE---------------------------------LP----PEKHDHVDLVM	96
Chthoniobacter_flavus SGELRVEAKD-----FEPG--------------------------------RHDHLVLRQ	99
Moraxella_catarrhalis SGSLQQH-IN-----EPPR--------------------------------KHDHVLIDF	100
Rickettsia_bellii SGRFTLQPNN-----YEVK--------------------------------KHDHVVFNL	98
Wolbachia_pipientis SGKLIYAEDN-----QAQN--------------------------------KHDHVIFLF	98
Mycobacterium_smegmatis SGQMLLGELP---NEN------------------------------------HLRIA--T	97
Micrococcus_luteus SGQILVDEPG---AADQ----------------------------------RHLRLRLPV	102
Phycisphaera_mikurensis SGGLRFVADA---AAEPVP--------------------------------PHTHARWTL	107
Haliangium_ochraceum SGRLRMMAAA-----GERP--------------------------------PHTHVAWLL	101
Pedosphaera_parvula TGRMYLLPKN-----AGLP--------------------------------KHAAVILGL	104
Anaerolinea_thermophila SGDVRVEPST-----SPLQ--------------------------------LHDRLWLEF	104
Dehalococcoides_sp. SGGLTAVKAE----NGQPP--------------------------------RFTRAVFHL	99
Spirochaeta_africana SGRLLLTSDD-----SGP----------------------------------YIRARLQL	98
Parachlamydia_acanthamoebae TGKFLIAKEQ-----IKPD--------------------------------SHERVRLFL	99
Caldilinea_aerophila TGRLYLVEAN-----TSPG--------------------------------PHTHVVMKL	99
Desulfurispirillum_indicum TGKFDLCDPV-----KPRD--------------------------------IHEHVILCL	100
Leptospirillum_sp. SGTWLIQHLR-----EPLP--------------------------------DHCHLVISF	101
Acidimicrobium_ferrooxidans AGRLVVSDAS------A----------------------------------TATHVQLVL	94
Planctomyces_maris TGLMLLSDPP-------DT--------------------------------GHLRLEWTL	100
Myxococcus_xanthus TGKFVRRTEG------QVA--------------------------------PYSRARFHL	96
Omnitrophus_fodinae_(cand) TGQAIVEPAE------RPD--------------------------------KHTHVRIDF	96
Thermodesulfatator_indicus TGQLIYLENP-----LSPP--------------------------------PYTHIEFSL	95
Deinococcus_radiodurans TGGFR----------LEEG--------------------------------PHTRVTFEL	97
Thermus_thermophilus TGGFR----------LEPT--------------------------------PHTRAALVL	88
Acidobacterium_capsulatum TGRLLYSAAS-----VPVP--------------------------------PHTHGRLSL	110
Solibacter_usitatus TGKLLLGGPS--------G--------------------------------KHTHAVLTF	95
Hymenobacter_aerophilus SGDVGAYRDA-----PDAP--------------------------------RFTRVALHL	98
Gemmatimonas_aurantiaca TGGLLVDDGT-----LPT------------------------------SEFAYSCVAMSL	105
Desulfovibrio_fructosivorans TGRFHIASAD-----APVP--------------------------------ERARLLVDL	108
Patulibacter_medicamentivorans TGVLLVDAAD------DDA--------------------------------PYERVRIVL	97
Conexibacter_woesei TGNLLYDAPE-------GT--------------------------------LYTRAHFGF	97
Desulfarculus_baarsii TGQVIVADQA------PQA--------------------------------DHIHARIDL	97
Saccharimonas_aalborgensis TGQLVYRGEQVFGAGHPNDSLVG------------------------ELPDRSTRVDITF	112
Rubrobacter_xylanophilus GGQLLLVPPV-----EEPE--------------------------------DSVMLVLSL	99
Thermomicrobium_roseum TGELRLSHPA-----TAPG--------------------------------KHCHLALVL	100
Ktedonobacter_racemifer TGNFLLLEPG-----WTLDTSLRERDAQAWSTRGPSFTLETDGSQAYSSEMNYCRVCFIL	131
Herpetosiphon_aurantiacus TGQMLVVAAD-----EPAD--------------------------------RHTHVVVAL	100
Sphaerobacter_thermophilus TGELTVTSPD-----TPTG--------------------------------KHHHLTFVL	100
Roseiflexus_sp. SGSLTVQPAD-----APPD--------------------------------KHTHLVLRL	100
Oscillochloris_trichoides SGNLIVYGPA-----QPVD--------------------------------QHTHLVLGL	100
Bacteriovorax_sp. SGSWRISKTK-----I---------------------------------TEKHTHVLIKG	95
Caldisericum_exile TGYLRLIDDS-----EK----------------------------------EKAQAYLKF	96
Turneriella_parva TGRLLLTSPG-----AS----------------------------------AYTKVVFRF	94
Mesoplasma_florum EGKWSISKKE-----ID------------------------------IYNANHLRLQFEL	100
Ureaplasma_urealyticum EGKFYYQPK------DE------------------------------WFNLAHTHIIIEF	100
Spiroplasma_diminutum EGKWFVYES------GS------------------------------LYDTKHVEAIFEL	100
Acholeplasma_sp. EGKFYIKTN------E--------------------------------PLSKHQHVVFKF	97
Haloplasma_contractile EGKYYIRNS------LH-------------------------------ETSKHEHVIFHL	97
Syntrophus_aciditrophicus TGRLLWQEKP-----DI------------------------------GEKPPHSRFILDL	94
Paceibacter_normanii_(cand) TGHFLYGKWE-----KQGD---------KWK---------PSSGPLSEKINTYIHLLFTL	122
Prochlorococcus_marinus TGYFKFIENS-----TH--------------------------------PCKHTRIRFFD	115
Gloeobacter_violaceus SGRLLWRCGE-----AP--------------------------------LEPHTRVRIPM	101
Prochlorothrix_hollandica TGQLLWVAQA-----DP--------------------------------QPVHTRVRLLF	104
Moorea_producens TGQLLWLSQD-----QP--------------------------------QPKHTRVRLFF	105
Chlorogloeopsis_fritschii TGQLLWLHRD-----EP--------------------------------LHKHTRVRLFF	110
Nostoc_punctiforme TGQLLWLHRD-----EP--------------------------------LHKHTRVRLFF	103
Microchaete_sp. TGQLLWLNQD-----QP--------------------------------LHKHTRVRLFF	103
Pleurocapsa_sp. TGQLLWVKQD-----NP--------------------------------LQKHTRIRLLF	105
Geminocystis_herdmanii TGQLLWLNRD-----TP--------------------------------LQKHTRIRLFF	99
Aminicenantes_bacterium_SCGC_AAA252-K06 TGKLIFEVDS-----DK--------------------------------QSKYCRAEIFF	94
Erysipelothrix_tonsillarum EGKFYLYDHE-----VE--------------------------------PTKHTHCVITY	98
Selenomonas_ruminantium TGRLVYEPTG-----NT--------------------------------ADSHARVIFQL	99
Lactobacillus_acidophilus EGKYHLTTPE-----VP--------------------------------KDKHDHVEFIF	98
Listeria_monocytogenes EGKFRLMDEK-----EE--------------------------------VSKHTHIIFHF	98
Bacillus_stearothermophilus EGRYAVASAL-----EP--------------------------------LEPHTHVVFCF	99
Bacillus_subtilis EGKYGLHQAE-----EP--------------------------------DDKHVHVIFTM	99
Lactococcus_lactis EGKYRLATLD-----AP--------------------------------REKHDHLTMKF	98
Streptococcus_pneumoniae EGKYFYYPDQ-----VP--------------------------------ERKHAHVFFQF	97
Bacteroides_dorei TGQLLVTPHN-----YP--------------------------------MENHTHLIMNL	99
Clostridium_sp. TGNLLPTPGG-----HP--------------------------------QEKHTHLVFTL	99
Synergistes_sp. TGSLLLTPPD-----FP--------------------------------LEKHTHLIFHL	99
Natranaerobius_thermophilus TGRLILKNNE-----VEKS---------HNH---------LD-DEEIIQEYRHLRCLFQL	119
Acidaminococcus_fermentans TGALLALPKD-----QQ--------------------------------EPPYTRMAFFL	99
Carboxydothermus_hydrogenoformans TGKLLILPKG-----SP--------------------------------KDKHTHAIFDL	99
Desulfitobacterium_dichloroeliminans TGRLVYHTQN-----HE--------------------------------PEKHTHVVLKL	99
Halothermothrix_orenii TGQLVVYERN-----NK--------------------------------YDKHTHFVFEL	99
Halobacteroides_halobius TGRFVYTKQD-----EE--------------------------------HDKYDYIFFKF	99
*
Bdellovibrio_bacteriovorus SG----DL-------------R---LAYRDPRRFGCF-DFVQ---------DPLKHPKLA	127
Chryseobacterium_taeanense S-----KG-------------Q---LRLHDPRRFGAV-MYVPA-----END-PWARRLLD	131
Geobacter_metallireducens AD----GT-------------V---LRFHDPRKFGTV-AWTT--------DAPATHPLLA	128
Methylophilus_methylotrophus VD----GR-------------V---IRLRDPRRFGAV-LWLD--------QDPMQHVLLN	131
Desulfuromonas_acetoxidans S-----GG-------------C---LRFHDPRRFGLI-VLAP--------PPVEQHRLLA	127
Gallionella_capsiferriformans DN----GC-------------L---MRLRDPRRFGAV-LWHQ--------GNINTHPLLV	128
Nitrosomonas_europaea DN----GM-------------M---LRFRDPRRFGAI-LWWD--------GDIRQHPLLQ	128
Burkholderia_mallei D-----EF-------------V---LRFRDPRRFGAV-LWHPR-----DAGDVHAHPLLA	133
Magnetococcus_marinus EG----GQ-------------M---VRLHDPRRFGAV-VWIPV-----TSP-EEEHPLLA	131
Thauera_sp. G-----DL-------------A---LRLRDPRRFGMI-VWQA-------GD-ADAHPLLA	127
Thiothrix_disciformis DN----AV-------------V---LRLRDPRKFGAV-LFCH-------KG-E-VHPLLA	126
Neptuniibacter_caesariensis SD----GN-------------A---LRLTDPRRFGSV-LWQP-------KG-E-HHELLY	127
Coraliomargarita_akajimensis ED----GN-------------C---LRLNDPRRFGAC-LWQA-------SG-E-TLELLQ	126
Methylococcus_capsulatus EG----DI-------------C---LRYHDPRRFGCL-LWTA-------EP-PERHPLLA	128
Pseudomonas_aeruginosa AS----GM-------------A---LRYTDPRRFGAM-LWSL-------AP-L-EHELLR	127
Sphingomonas_sp. A-----TQ-------------R---LALNDPRRFGSVDLVAT------E--SLADFPAFK	127
Erythrobacter_sp. A-----GH-------------R---FALNDPRRFGSVDLMTS------G--ELVTWKPFA	127
Kiloniella_laminariae DE----GE-------------E---IRYCDPRRFGMMDLVAE------A--DLFQHKAFR	136
Rhizobium_giardinii EGAKG-LA-------------R---VIYNDPRRFGFMDIARR------D--TLASHAFFR	145
Brucella_abortus MRPDGASA-------------R---IIYNDPRRFGFMLFAEK------G--ALEEHPLLK	146
Kordiimonas_gwangyangensis DR----GA-------------T---IIYNDARRFGLLLFSDR------D--TVQDHPLIR	133
Rhodobacter_sphaeroides EG----GA-------------R---ITFNDARRFGAMDLVAT------E--AAEAHPLLA	138
Parvularcula_bermudensis QIPAEGRG-------------H---VAYADPRRFGFMDLVAS------G--ELATCRHFA	143
Caulobacter_crescentus ----EDGA-------------T---VTYFDPRRFGFMDLIPT------D--RVSHHAWFA	142
Hyphomonas_neptunium ----EGGE-------------T---VTYNDPRRFGFMELWPA------A--TFLAYPRLM	138
Nitrospina_sp. DP----EI-------------Y---LHYIDPRRFGCL-LWVP------S---SKGHPLLN	128
Lentisphaera_araneosa DN----DQ-------------E---LRYCDPRRFGEFRVITA------PLDSTTDPQALS	133
Cardiobacterium_hominis DN----GD-------------E---LRLHDPRRFGHVALIDP------T----RPPASLA	129
Succinivibrionaceae_bacterium_WG-1 SN----ES-------------V---IRFNDQRRFGLF-VWFP------KGVDPLQSKWII	134
Pelistega_sp. ED----GT-------------A---LRYHDPRRFGAI-LWND---------LNQQHTLLS	128
Neisseria_gonorrhoeae SD----GT-------------V---MRYRDPRKFGAI-LWYE------G--IEERHPLLE	132
Mariprofundus_ferrooxydans DD----GT-------------S---LRYRDARRFGYAGLLAA------D--QLAEHPWFA	128
Legionella_pneumophila NN----GL-------------A---LRFCDPRRFGLF-IYID------E--NPYQHPLLA	128
Rubritalea_marina PD----GK-------------Q---MRYHDPRRFGCA-LWTH------E--SPARHTLIR	127
Rheinheimera_perlucida SN----KK-------------V---LRLNDTRRFGAV-LWQA---------KGELHPLLA	126
Aeromonas_veronii EN----GK-------------L---LRLNDPRRFGAL-LWTR------E--PAEAHALLA	127
Shewanella_oneidensis AN----GR-------------I---LRFNDPRRFGAW-LWCQ------L--PEEAHPLLE	127
Thiomicrospira_crunogena EN----GF-------------L---LRYHDPRRFGSW-LWTE------A--PIQEHSLLK	128
Xanthomonas_campestris QN----GR-------------V---LRFNDPRRFGCL-LWQR------D--C-ETHELLA	128
Salinisphaera_shabanensis DN----GW-------------T---VRFNDARRFGSI-FWLD------D--APEHFSLLA	128
Pasteurella_multocida NN----GK-------------I---LRYNDPRRFGAW-LWTD------N--L-AEFHLFL	126
Hydrocarboniphaga_effusa DD----GT-------------L---LRFNDPRRFGAMLLWHS------G--E-PLHPLLA	129
Acidithiobacillus_ferrooxidans AD----DL-------------C---LRFHDPRRFGAV-LWLD------D--A-DHHPLLQ	127
Alcanivorax_sp. DS----GQ-------------L---LRFNDPRRFGAV-LYLP------D--L-EQHPLFT	126
Alteromonas_macleodii NT----GK-------------C---LRFNDPRRFGAV-LFQA------P--D-MQIAMLD	126
Vibrio_cholerae TS----GK-------------R---LRYNDPRRFGAW-LWCA------P--D-ESHEVLG	126
Escherichia_coli SN----GK-------------V---LRYTDPRRFGAW-LWTK------E--L-EGHNVLT	126
Shigella_flexneri SN----GK-------------V---LRYTDPRRFGAW-LWTK------E--L-EGHNVLA	126
Chthoniobacter_flavus -----SAR-------------S---LVFSDPRQFGRVHFHEG--------RA--EPEWWA	128
Moraxella_catarrhalis ANSHGKII-------------T---LHYHDPRRFGMILWVVND-DYIDQPNT--YARFLA	141
Rickettsia_bellii SNNE-----------------K---LIFNDTRRFGMIYSFHTE-------LL--EKDFFA	129
Wolbachia_pipientis SDNT-----------------S---LIFNDPRRFGLVIVLNRE--------Q--ELNFFN	128
Mycobacterium_smegmatis --LLDDGT-------------A---LSFVDQRTFGGWMLADLVT---VDGTD--VPMPVA	134
Micrococcus_luteus TAADGSAR-------------E---LRFVDQRIFGGWWLDALRPDDAAGGER--IPTTAA	144
Phycisphaera_mikurensis -GSG---A-------------E---LRFVDPRRFGGLGVHPS------LADL--RARRFA	139
Haliangium_ochraceum -SGGAPPA-------------E---LRYSDPRRFGVIDVVER------GNER--AHPSLA	136
Pedosphaera_parvula ----GR-E-------------R---FVFEDTRYFGRFTLDTR---------------SLA	128
Anaerolinea_thermophila ----SDGL-------------R---LVFNDPRKFGRVWLAEN------PQ------DVIG	132
Dehalococcoides_sp. ----ENGE-------------Q---VYFTDIRKFGRINLLTS------LD------TILE	127
Spirochaeta_africana ----DDRR-------------W---LCLYAPRRFARMEYRDT------LV------ELLQ	126
Parachlamydia_acanthamoebae ----DDGR-------------I---LRYEDQRKFGKWYLVKN------PD------EVLG	127
Caldilinea_aerophila ----DNER-------------Q---LVFQDTRKFGRIWLTTE------PM------AVLA	127
Desulfurispirillum_indicum ----GSGQ-------------E---LRFHDTRKFGRFSLVPD------TV------GALS	128
Leptospirillum_sp. ----KNLA------------HR---LVYRDPRRFGRLEWTFE------EES----SVILA	132
Acidimicrobium_ferrooxidans ----DFRR------------AV---ITLVDPRTFSEAFVDVL------GTDG--RPRRLA	127
Planctomyces_maris ----QKGR----------SSRS---LWFWDRRGLGTVQLLSR------KEQE--LVLGPQ	135
Myxococcus_xanthus ----DDGH-------------V---IHFSDPRMFGRLEPAPA------ARLR--ELDAVR	128
Omnitrophus_fodinae_(cand) ----GDS--------------S---FYYRDIRKFGFLDLRRF------DPEG--LREYFN	127
Thermodesulfatator_indicus -----EKG-------------K---LYYADLRQFGRLVLWPV------KELD--ECPLLK	126
Deinococcus_radiodurans ----GSGE-------------K---LYFNDPRRFGKVVAVAP------GDYA--SMPTLA	129
Thermus_thermophilus -----EGR-------------T---LYFHDPRRFGRLFGVRR------GDYR--EIPLLL	119
Acidobacterium_capsulatum ----SSGH-------------E---LRFVDARRFGRMGLHSG------AR-----AQPFS	139
Solibacter_usitatus ----DRG--------------T---LLFDDSRQFGCIEYSEE-------F-----PKRVA	122
Hymenobacter_aerophilus ----ESGL-------------R---AAFIDPRKFGRIRLAES------IAA----YQQAK	128
Gemmatimonas_aurantiaca ----GDGR-------------T---LHYRDVRRLGTVALMPE------ARF----LEYSS	135
Desulfovibrio_fructosivorans ----NDGQ-------------A---LVFSDLRRFGTARLFSP------EGLA--AWDFYA	140
Patulibacter_medicamentivorans ----DDER-------------T---VRFCDPRRFGTGRWFAA------ADDA--DRWIDE	129
Conexibacter_woesei ----DDGH-------------D---LRFVDPRRFGTGWLLAG------QSEL--DAYLDA	129
Desulfarculus_baarsii ----DDGQ-------------S---LFYRDMRKFGRLNYCPD------AQAL--QNGPLA	129
Saccharimonas_aalborgensis ----DDGS-------------H---LYFNDQRKFGWMKLHPT------LEVP--NIDFMQ	144
Rubrobacter_xylanophilus ----DGGR-------------R---LLLRDQTGFSRARLLGE------KEL----AERLS	129
Thermomicrobium_roseum ----RSLRPLPPSLVDQRQRFL---LRYLDIRRFGRIALLDQ------AGW----ETFTA	143
Ktedonobacter_racemifer ----EDGR-------------N---LLFTDQRKFGRVSLWQR------SQE----EEVLR	161
Herpetosiphon_aurantiacus ----DNGR-------------E---LRFHDPRKFGRWSLVDR------SGV----AALNQ	130
Sphaerobacter_thermophilus ----DDGR-------------E---LRFSDTRKFGRLTLLTP------DEA----AALDR	130
Roseiflexus_sp. ----DDGR-------------Q---VFFRDPRKFGRARLLDA------DGR----AALDA	130
Oscillochloris_trichoides ----DDGR-------------R---IFFTDARKFGRLRLLDP------AGI----AHLDA	130
Bacteriovorax_sp. ----KHDN-------------EIVYFGYIDPRRFGNMHFFNL------ENEA----KWLT	128
Caldisericum_exile ----DNGK-------------S---IGIFGIMSNGFIHLHET------KNIN--NLDEIK	128
Turneriella_parva ----SQA--------------T---LCFVDVRRFAFVLAGNK------ALAA--LPAGVD	125
Mesoplasma_florum ----SNGE-------------Y---LKYYDSRKFGTIEIWDK------KNYK--QKSGMD	132
Ureaplasma_urealyticum ----ENGM-------------Q---LRYNDTRQFGTFHIYEQ------ESFL--DSKELK	132
Spiroplasma_diminutum ----NNNK-------------L---LVYSDTRKFGTFHLQEK------NTFK--SLKPIN	132
Acholeplasma_sp. ----ED-E-------------E---LRYQDTRKFGKMYLYKK------DEVY--NNKPLN	128
Haloplasma_contractile ----DDGT-------------Q---LRYHDVRKFGTMHLKSL------EEVH--IGEPLE	129
Syntrophus_aciditrophicus ----TPG--------------R---IIIVDPRRFATLSLVAD------AAKGNAAVDALK	127
Paceibacter_normanii_(cand) ----DNGQ-------------M---LALSDLRKFAKVELWGT------NQLK--GSEALK	154
Prochlorococcus_marinus ----KNNN-------------E---LRYVDVRSFGQMWWINK------DLSINKVIKGLG	149
Gloeobacter_violaceus ----ASGH-------------E---LRFEDMRVFGRLWLIPV------GVPPERVMGGLT	135
Prochlorothrix_hollandica ----PQGQ-------------E---LRFVDIRTFGQMWWVPP------DRPPEAVIKTLK	138
Moorea_producens ----PNNQ-------------E---LRFIDQRTFGRMWWIPP------SHLPETIITGLK	139
Chlorogloeopsis_fritschii ----EDGW-------------E---LRFVDQRTFGQMWWVPP------DKKPESVITGLA	144
Nostoc_punctiforme ----GDQQ-------------E---LRFVDQRTFGKIWWVPP------GVAVESIITGLA	137
Microchaete_sp. ----EDKQ-------------E---LRFVDQRTFGQMWWVPR------NMAVESIITGLS	137
Pleurocapsa_sp. ----DGNQ-------------E---LRFVDTRTFGKFWLVPP------QIERESIITGLQ	139
Geminocystis_herdmanii ----PDHQ-------------E---LRFVDTRTFGKMWFIPD------DEAPEAIITGLQ	133
Aminicenantes_bacterium_SCGC_AAA252-K06 ----SDGS-------------R---LIFDDVRTFGKIQIMKK------NQA----VPALE	124
Erysipelothrix_tonsillarum ----DGG--------------C---IHYLDTRKFSRMAIVSS--------PL--DYLETK	127
Selenomonas_ruminantium ----ENGG-------------A---LVYGDTRTLGTIHGLKP------QELI--MLKGLA	131
Lactobacillus_acidophilus ----TDGT-------------A---LRYNDVRKFGRMQLVLT------GTEL--QTTGIG	130
Listeria_monocytogenes ----EDHT-------------E---LRFLDVRKFGTMEVTNK------YGEG--ETRSIK	130
Bacillus_stearothermophilus ----TDGS-------------E---LRYRDVRKFGTMHVYAK------EEAD--RRPPLA	131
Bacillus_subtilis ----SDGT-------------Q---LRYRDVRKFGTMHLFKP------GEEA--GELPLS	131
Lactococcus_lactis ----ADG--------------Q---LIYADVRKFGTWELIST------DQVI--PYFLKK	129
Streptococcus_pneumoniae ----EDGG-------------T---LVYEDVRKFGTMELLAP------DLLD--AYFISK	129
Bacteroides_dorei ----SNGT-------------Q---LRYIDVRRLGRFWLFGK------NDID--DKSGLE	131
Clostridium_sp. ----DDGS-------------E---LRYIDLRRFGRFWLLRA------GEED--CFTGID	131
Synergistes_sp. ----ENGR-------------A---LRFTDMRRFGRFWLIRG------GEED--LFSGVS	131
Natranaerobius_thermophilus ----QSGI-------------T---LEFHDQRKFGTMALVNQ------GEEF--YWKGLA	151
Acidaminococcus_fermentans ----SGRE-------------N---LYFTDIRTFGVAALVGE------DGWR--DKG-YE	130
Carboxydothermus_hydrogenoformans ----GDL--------------E---LHFNDIRQFGGFSFE------------------MP	120
Desulfitobacterium_dichloroeliminans ----DQG--------------E---IHFTDTRKFGRLQLVRT------EERL--NQSSLA	130
Halothermothrix_orenii ----EDGR-------------D---LRFNNMRKFGRVYLVTK------GEFD--KAGSLA	131
Halobacteroides_halobius ----RGAD-------------E---LRLGSKRQFTRVYLVK--------DLE--DAGSLT	129
Bdellovibrio_bacteriovorus DLGPEPLEA-----EFNGPLLWEK-LR-GK-------DVALKVALMDQKVVVGVGNIYAS	173
Chryseobacterium_taeanense HLGMEPLDD-----SFLFETFKAG-LK-AS-------RTPIKQLLLSGSVVVGVGNIYAS	177
Geobacter_metallireducens AIGPEPLTA-----TFDGAYLFAV-TR-TR-------RVAVKQLLMNAAIVAGVGNIYAN	174
Methylophilus_methylotrophus RLGPEPLEP-----AFNADYLYRQ-LR-TR-------NAAIKINIMDAHLVVGVGNIYAS	177
Desulfuromonas_acetoxidans HLGPEPLSD-----DFDGQWLFEK-SR-GR-------RIAIKSLLMENRVVVGVGNIYAN	173
Gallionella_capsiferriformans KLGPEPLDDRDGNCRFNAHYLYQA-TR-GR-------RVAIKQFIMDSAIVVGVGNIYAS	179
Nitrosomonas_europaea KLGPEPLSD-----DFDGQFLYTK-TR-GR-------NASIKEVLMNQHIVVGIGNIYAN	174
Burkholderia_mallei SLGVEPFS---------AALLFGR-TR-GR-------TVSVKQALLAGDIVVGVGNIYAS	175
Magnetococcus_marinus KLGPEPLHR-----SLNGRYLHQG-SR-GR-------QLAVKNYIMDQSVVVGVGNIYAS	177
Thauera_sp. RLGPEPLSE-----AFDGAWLHRV-TR-GL-------RAPIKHVLMDSHRVVGVGNIYAS	173
Thiothrix_disciformis KLGPEPLTD-----QFTGDYLYKA-SR-KR-------NLAIKAFVMDAHQVVGVGNIYAN	172
Neptuniibacter_caesariensis KLGPEPLSE-----GFNAEYLKSC-CD-GR-------KVAIKQLIMDSQVVVGVGNIYAT	173
Coraliomargarita_akajimensis GLGPEPLTD-----DFDGERLYQL-SR-KR-------SGAVKNFVMSNAVVVGVGNIYAN	172
Methylococcus_capsulatus ALGPEPLDK-----AFDGAHLHRL-AA-GR-------NTAVKSFIMDSRVVAGVGNIYAN	174
Pseudomonas_aeruginosa NLGPEPLTD-----AFAGQRLFEL-SR-GR-------SMAVKPFIMDNAVVVGVGNIYAS	173
Sphingomonas_sp. ALGPEPLGP-----ELTPAYLHDK-LA-GR-------IASIKLMLLDQRLVAGLGNIYVC	173
Erythrobacter_sp. ALGPEPLGD-----DLTPEHLREA-TR-GR-------KQAIKLLLLDQSIVAGLGNIYVC	173
Kiloniella_laminariae DIGPEPLGN-----GFNGPIFSDR-LK-NK-------KNSIKAALLDQRVVAGIGNIYAC	182
Rhizobium_giardinii NLGEEPTGN-----ILDAAYLAAR-FA-GK-------AQPLKSALLDQRNIAGLGNIYVC	191
Brucella_abortus DLGVEPTGN-----LLSGEVLAAL-FK-GR-------RTPLKAALLDQRLIAGLGNIYVC	192
Kordiimonas_gwangyangensis DIGPEPLGN-----EFNTDVLKAG-LM-GR-------KSSIKAVLLDQKLVAGLGNIYVC	179
Rhodobacter_sphaeroides VLGPEPLGN-----AFDGAYLAAR-LE-GR-------RTPIKAALLDQRIVAGLGNIYVC	184
Parvularcula_bermudensis QMGPEPLSE-----AFTPDHLVAE-AR-GR-------RTPLKSFLLDQSTVAGLGNIYVC	189
Caulobacter_crescentus AMGPEPLGE-----GFDARTLEKA-FA-NR-------KQGPKTLLLDQRTVAGLGNIYVC	188
Hyphomonas_neptunium TMGPEPLSN-----GFSHAYLDEA-LR-GK-------AAPIKAALLDQKVIAGLGNIYVC	184
Nitrospina_sp. GIGPDPLGK-----EITADEMKLL-AKNCK-------KISIKNFLMDSKRIAGVGNIYAC	175
Lentisphaera_araneosa HLGPEPFDE-----SYSQEYLWDL-SR-SK-------TKPIKNFIMDPRTVCGIGNIYAS	179
Cardiobacterium_hominis NLGDEPLDD-----NFNGARLYAQ-TR-GK-------KSAIKTHIMNQRYLTGVGNIYAT	175
Succinivibrionaceae_bacterium_WG-1 NLGPEPLTD-----NFNGKILHNA-LH-NK-------KTPIKKALMDNSVVVGVGNIYAS	180
Pelistega_sp. QLGPEPLSD-----DFNGDYLYDC-LK-TQ-------KRPIKTALMDNSVVVGVGNIYTN	174
Neisseria_gonorrhoeae KLGPEPLSE-----AFCTDYLYAG-LK-AQ-------KRAVKLALMDNTVVVGVGNIYAN	178
Mariprofundus_ferrooxydans TLGPEPLGD-----AFNGAYLAEL-CR-GR-------KAPIKTVIMDAHVVVGVGNIYAA	174
Legionella_pneumophila HLGPEPLSD-----DFNSEYLLRK-AA-NK-------SQSIKSFIMDSQIVVGIGNIYAA	174
Rubritalea_marina SLGPEPLSE-----AFTPEHLIQS-CE-GR-------QRTIKQHIMDGHVVVGVGNIYAC	173
Rheinheimera_perlucida ALGPEPLTD-----DFSDQTLLNA-CS-RR-------SAAIKLVLMDNKVVVGVGNIYAN	172
Aeromonas_veronii KLGPEPLTD-----AFSADYLRER-AK-GR-------STAIKQFLMDNQVVVGVGNIYAN	173
Shewanella_oneidensis KLGPEPLTD-----AFNVNQLAAS-LA-GK-------KKAIKLCLMDNHIVVGVGNIYAN	173
Thiomicrospira_crunogena SLGPEPLTD-----AFNAEYLFQK-LQ-GR-------KTAIKTFIMNNQIVVGVGNIYAN	174
Xanthomonas_campestris SLGPEPLSA-----AFTGDYLHAL-AC-GR-------RAAVKTFLMDQAVVVGVGNIYAA	174
Salinisphaera_shabanensis HLGPEPLGD-----TFDGAWLYTR-SR-GR-------RAPVKTFIMDSATVVGVGNIYAC	174
Pasteurella_multocida KLGPEPLSD-----EFNSDYLWQK-SR-KK-------QIALKTFLMDNAVVVGVGNIYAN	172
Hydrocarboniphaga_effusa TMGPEPFSD-----EFNGEYLHTL-SR-GR-------KTAVKSFIMDGGVVVGAGNIYAA	175
Acidithiobacillus_ferrooxidans HLGPEPLGD-----VFGAEYLYQR-GR-NR-------QIPVKSFLMDAHIVVGVGNIYAN	173
Alcanivorax_sp. GLGPEPLDA-----AFTGEWLHRR-SR-GR-------KASVKTFIMDNATVVGVGNIYAQ	172
Alteromonas_macleodii NLGPEPLTD-----DFDDKRLFQL-SR-NR-------KGPVKNFIMDNAIVVGVGNIYAN	172
Vibrio_cholerae RLGPEPLTE-----AFNAEYMMDK-AR-NK-------RIAVKAFIMDNAAVVGVGNIYAN	172
Escherichia_coli HLGPEPLSD-----DFNGEYLHQK-CA-KK-------KTAIKPWLMDNKLVVGVGNIYAS	172
Shigella_flexneri HLGPEPLSD-----DFNGEYLHQK-CA-KK-------KTAIKPWLMDNKLVVGVGNIYAS	172
Chthoniobacter_flavus KLPPAVTSP-----EFTLERMSAF-LK-RRA------RLAVKAALLVQTAFPGVGNWMAD	175
Moraxella_catarrhalis HLGPEPLSE-----DFDANYLIRY-IM-RPKSHQKPLNKPIKSLIMDQSVVVGVGNIYAA	194
Rickettsia_bellii NLALEPLSD-----SFELQYLKSK-LM-NK-------KVPIKNLLMDNRIVVGVGNIYAS	175
Wolbachia_pipientis NLGIEPLTD-----EFDGHYLQKL-LK-NR-------KANIKSVLMDNKLIVGVGNIYAS	174
Mycobacterium_smegmatis HLARDPLDP-----AFNRDGVVTV-LR-RK-------HSEIKRQLLDQTVVSGIGNIYAD	180
Micrococcus_luteus HIALDPLHP-----LFDPAAVHAR-LA-RR-------RSTLKRALLDQSLVSGIGNIYAD	190
Phycisphaera_mikurensis ALGPDALDA-----R--TAPLRAA-LA-RT-------RRPLKAALLDQSVLAGLGNIYAD	183
Haliangium_ochraceum RLGEDPLTG-----ALTGALLHAG-SR-RV-------RRSIKTFLLDQHTVAGVGNIYAS	182
Pedosphaera_parvula ALGPEPWSP-----EFTDEYFHHA-LK-RS-------TQPVKVKLLDQSLVAGVGNIYAS	174
Anaerolinea_thermophila DLGPEPLDE-----SLSPTQFHQR-LT-KN-------RRQLKALLLDQNFLAGVGNIYSD	178
Dehalococcoides_sp. KLGPEPLEE-----DFTPEVLSKR-LS-RR-------KGPIKAVLLDQRVLAGVGNMYAD	173
Spirochaeta_africana RLGPEPLEP-----GFTPDVLAGI-LA-GT-------RRALKTVLLDQQRIAGIGNIYAD	172
Parachlamydia_acanthamoebae ALGIEPLSE-----NFTLSTFQKI-LT-GH-------HRQIKPFLLDQHYIAGLGNIYVD	173
Caldilinea_aerophila KLGPEPFDP-----AFTDEAFARA-LR-NR-------SASIKALLLDQSIVAGVGNIYAD	173
Desulfurispirillum_indicum HLGVEPLSP-----EFTPEVLGRL-LA-GR-------NTMLKSFLLDQTKVAGIGNIYAD	174
Leptospirillum_sp. SQGPDILK-------IPADEWHRQ-AR-KS-------SRTIRSLLLDQKISSGIGNIYAS	176
Acidimicrobium_ferrooxidans GLGPDVFGP-----EEEIAASLER-HA-ARS------RRAIKTALLDQRVVAGLGNMYAD	174
Planctomyces_maris KLGPDALE-------ITANELKQR-LA-KT-------SRAIKVALLDQKMVAGIGNLYAS	179
Myxococcus_xanthus ILGRDPLAD-----GLTAGQLQQA-VG-SS-------RKELKVALMDQERISGLGNIHAA	174
Omnitrophus_fodinae_(cand) HIGCDPFQ-------VRKENFISL-FK-KS-------RARIKPLLLSQKLVSGLGNIYVD	171
Thermodesulfatator_indicus KLGPEPFEL-------NIDTFFRL-LN-KS-------SRKIKTFLLDQEKITGLGNIYVD	170
Deinococcus_radiodurans AMGPEPLSD-----DFTEAEFV-A-LA-AR-------CGPVKPWLLSQKPVSGVGNIYAD	174
Thermus_thermophilus RLGPEPLSE-----AFAFPGFFRG-LK-ES-------ARPLKALLLDQRLAAGVGNIYAD	165
Acidobacterium_capsulatum GPGSEPLH-------ISPEDFAAL-FR-GR-------KLSIKAALLNQKLLHGVGNIYAD	183
Solibacter_usitatus RLGPEPME-------ISFEDFAAD-LK-RR-------KTRIKSLLLNQTFIRGVGNIYAD	166
Hymenobacter_aerophilus MLGPDALE-------LTVAELTEK-LA-KR-------KTLLKPLLLDQRLTAGLGNWIVD	172
Gemmatimonas_aurantiaca GLGPEPLDQ-----TFDATAFSGC-VR-LS-------HQSIKVVLMDQRRLAGVGNIYAN	181
Desulfovibrio_fructosivorans SLGPEPWD-------MTPEAFTTA-LS-RR-------STRIKAVLLDQTVIAGIGNIYAD	184
Patulibacter_medicamentivorans RLGPEPLGD-----DFDGPALRAA-LR-GR-------RAPIKGLLLDQRVVAGVGNIYAD	175
Conexibacter_woesei RLGVEPFSD-----GFTAEHLRRL-AR-GS-------RAPIKAFLLDQKRIAGIGNIYAD	175
Desulfarculus_baarsii NMGPDALE-------LEAEAFATL-VG-AR-------GGKLKNVLLDQRVLAGVGNIYAD	173
Saccharimonas_aalborgensis RVGPEPLEE-----AFTSNEFIPR-VR-RRS------NTTIKAAILDQTVLAGVGNIYAD	191
Rubrobacter_xylanophilus GLGPEPFSE-----EFTVRYLKER-LG-SR-------RAQIKPLLLDQSLISGIGNIYAD	175
Thermomicrobium_roseum RLGPEPLDP-----TLDPRALWSR-LR-ER-------RTAIKAALLDQALLAGIGNIYAD	189
Ktedonobacter_racemifer GLGPEPLSE-----AFNIEGLAQA-LA-HR-------RSPIKQVLLDQTVIAGVGNIYAD	207
Herpetosiphon_aurantiacus RLGPEPLGD-----DFTLDDFAQR-LS-RK-------ATKIKPTLLDQSVLAGVGNIYAD	176
Sphaerobacter_thermophilus SLGPEPLDD-----RFTAERFAAM-LA-AR-------SRAVKPLLLDQTFLAGVGNIYAD	176
Roseiflexus_sp. AHGDEPLSN-----AFTVERLAEL-LR-GR-------KRAIKPLLLDQAVIAGIGNIYAD	176
Oscillochloris_trichoides AYGPEPLDS-----HFTSSHLAAL-LA-QR-------RTKLKPLLLDQGFIAGLGNIYAN	176
Bacteriovorax_sp. RLGPDVSSD-----DFNVDYLLHLKKI-RP-------EKVLKPFLLEQNFFAGIGNYMAS	175
Caldisericum_exile ELGIDVLDE-----KFTLENFKKIILK-NG-------TKRIKDILLDQSIIAGLGNAYSD	175
Turneriella_parva ALGVQ-----------NREALIQK-MT-QS-------SAPIKSILLNQKIIAGIGNIYAA	165
Mesoplasma_florum KLGPEPLNS-----QPSFEYLKEK-AI-KS-------NSLIKAFILDQSVLCGIGNIYAN	178
Ureaplasma_urealyticum KIALDPLDA-----NFTPQYLYEK-LK-KS-------NKAIKTALLDQSNVSGIGNIYAD	178
Spiroplasma_diminutum KVGPEPFDS-----SLNGQYLYDI-MS-KS-------NKHIKTILLDQTKISGIGNIYAD	178
Acholeplasma_sp. ELGYEPFDD-----NLNVKYLKEK-YK-NK-------KTPIKTVILDQQIITGLGNIYAD	174
Haloplasma_contractile KLGYEPHDE-----LLTFSYLKPK-LK-KS-------KRPIKTALLDQTIIAGLGNIYVD	175
Syntrophus_aciditrophicus PGCP--------------EALKEK-GC-NR-------SRSIKSFLMDQSIIGGIGNIYAC	164
Paceibacter_normanii_(cand) SLGPEPLDK-----SFTFKKFKEI-LK-NK-------KGKIKQVLMNQAVVAGIGNIYSD	200
Prochlorococcus_marinus SLGPEPFSK-----DFNANYLKEA-IS-KR-------TKSIKAILLDQTIVAGIGNIYAD	195
Gloeobacter_violaceus RLGPEPFAE-----MFDGPYLAGR-FA-GR-------NQPVKSALLDQQLVAGVGNIYAD	181
Prochlorothrix_hollandica TLGPEPLSL-----AFSVAYLQQR-FA-KC-------QRPIKTTLLDQAMVAGLGNIYVD	184
Moorea_producens QLGPEPFSQ-----EFSTDYLVSK-LH-HR-------QRAIKTALLDQSLVAGIGNIYAD	185
Chlorogloeopsis_fritschii KLAADPFSP-----DFTVDYLANK-LQ-KS-------RRPIKTALLDQSIVAGLGNIYAD	190
Nostoc_punctiforme KLAADPFSP-----EFSVEYLASK-LK-NR-------RRPIKTALLDQSVVAGLGNIYAD	183
Microchaete_sp. KLAVDPFAP-----EFTAEYLALK-LQ-NR-------RRPIKTALLDQSVVAGLGNIYAD	183
Pleurocapsa_sp. KLGPEPFDA-----DFSLDYFTQK-LN-NR-------RRHIKTLLLDQAIVAGIGNIYAD	185
Geminocystis_herdmanii KLGYEPFSA-----DFSEDYLRSK-LS-KS-------RRPIKTVLLDQSLVAGIGNIYAD	179
Aminicenantes_bacterium_SCGC_AAA252-K06 KLGAEPLSD-----QLNPEFLSKQ-LK-NR-------KAPIRNLLLNQNIIAGLGNIYVL	170
Erysipelothrix_tonsillarum KLGLEPFDS-----NLNGAYLYSK-IH-HS-------KRAIKNILLDQSLIAGIGNIYAD	173
Selenomonas_ruminantium EMGPEPLSV-----EFTPAYLEQA-AS-QR-------KTAIKSFLLNQKYIGGIGNIYAD	177
Lactobacillus_acidophilus KLGVEPNTP-----EFSEQYFLSS-LK-RK-------KKNIKNVLLDQTVVAGLGNIYVD	176
Listeria_monocytogenes KLGPEPLTQ-----AFTSTDFATG-VK-KT-------SRAIKTALLDQKLVAGVGNIYAD	176
Bacillus_stearothermophilus ELGPEPLSP-----AFSPAVLAER-AV-KT-------KRSVKALLLDQTVVAGFGNIYVD	177
Bacillus_subtilis QLGPEPDAE-----EFTSAYLKER-LA-KT-------NRAVKTALLDQKTVVGLGNIYVD	177
Lactococcus_lactis KIGPEPTYE-----DFDEKLFREK-LR-KS-------TKKIKPYLLEQTLVAGLGNIYVD	175
Streptococcus_pneumoniae KLGPEPSEQ-----DFDLQVFQSA-LS-KS-------KKPIKSHLLDQTLVAGLGNIYVD	175
Bacteroides_dorei KLGMEPLDN-----NLTAPYLVAH-LS-KR-------KRPIKEMLHDQTVIAGIGNIYSD	177
Clostridium_sp. RLGPEPFDP-----AFDAAYLAGQ-LA-RR-------KRAVKECLLDQSIVAGIGNIYAD	177
Synergistes_sp. RLGPEPFDE-----DFSAAYLSSA-LA-KR-------KSAVKSCLLDQEFIAGIGNIYAD	177
Natranaerobius_thermophilus NLGPEPLSE-----EFDYEDFYKG-VK-KS-------KKPIKGILLDQKLVAGIGNIYAD	197
Acidaminococcus_fermentans SLGPEPLEP-----ALTAEYLRAR-AK-GK-------TTVVKGFILDQSVIAGLGNIYAD	176
Carboxydothermus_hydrogenoformans EIGPEPLED-----EFTPEYLKTK-LK-AS-------QKNLKAVLLDQKIIAGIGNIYAD	166
Desulfitobacterium_dichloroeliminans RLGPEPLEE-----DFTPDELGKR-IA-AR-------KLAIKAALLDQSLVAGIGNIYAD	176
Halothermothrix_orenii DLGPEPLSD-----EFTVDEFADI-IK-RR-------KGNIKGLLLNQKFIAGLGNIYAD	177
Halobacteroides_halobius KLGPEPLSD-----EFTLELFKEM-LS-TR-------RGRIKPLLLNQKFLAGLGNIYVD	175
: : * **
Bdellovibrio_bacteriovorus EALFAAGIKPTLPARKLSLER------ASLLVGEIKKILSQSIKAGGSS------I----	217
Chryseobacterium_taeanense EVLFMARIAPTQPACEVGPRK------VRRLFEEIRRVLELAVEQGGTT------L----	221
Geobacter_metallireducens EALFRAGIRPDRPASSLGRPE------CERLARTVREVLQESIDQGSTY-----------	217
Methylophilus_methylotrophus ESLFRAGIHPETPAKSLSLAQ------CELLVQEIKATLNAALEAGGSS------L----	221
Desulfuromonas_acetoxidans ESLFLSGMAPKKTSGELTDQQ------CVILVDKIKKVLAEAIKAGGTT------L----	217
Gallionella_capsiferriformans EALFSAGINPLSKAGELSFAH------CEKLADVIRSTLNEAILAGGST------L----	223
Nitrosomonas_europaea EALFQAGISPLAAAGSLNTMQ------CERLVDAVKATLLRAIKAGGSS------L----	218
Burkholderia_mallei ESLFRAGIRPTTAAGRVSLPR------YERLADAVRATLADAIERGGST------L----	219
Magnetococcus_marinus EALFRAGIAPAQAAGKVGLGR------YRALACAIKAVLGDSIEQGGTT------L----	221
Thauera_sp. ESLFRAGIHPLEPAGALGPRR------CARLVAAVRDTLTAAIAAGGST------L----	217
Thiothrix_disciformis EALFMAGIHPARAAASLTELE------AQTLVNTIKVVLARAIEKGGTT------L----	216
Neptuniibacter_caesariensis EALFAAAIDPRRAAGNISRAR------LENLVVEIKKVLSAAIEQGGTT------L----	217
Coraliomargarita_akajimensis EALFMSGIDPRKPAGKLSRAR------CDRLAESIKQVLARAIEKGGTT------L----	216
Methylococcus_capsulatus EALFRAGIHPARPAGKISLAR------YRNLGEHIAEVLAASIEQGGTT------L----	218
Pseudomonas_aeruginosa EALFAAGIDPRKPAGSISTAR------YLRLAEEIKRILAIAIERGGTT------L----	217
Sphingomonas_sp. EALFAARISPKRAAGTVSRAK------LARLVAAIREVLLAAIDAGGSS------L----	217
Erythrobacter_sp. EALWHAGIHPRKAGGKVTMPQ------LRRLVPAIKDVLERSIRDGGST------L----	217
Kiloniella_laminariae EALYLSRISPERSAGSVQGAE------ADLLATTIKSVLTRAIEAGGSS------L----	226
Rhizobium_giardinii EALWRAGLSPQRAAGSLVDAKAKPKKTLTLLTEAIRAVITDAIAAGGSS------L----	241
Brucella_abortus EALWRPGLSPMRAAGSVAGEM----DVMERLAGAIRSVIAQAIAAGGSS------L----	238
Kordiimonas_gwangyangensis EALWRAGIHPSRQALSLTSAE------IETLTPIIRQVLTDAIGAGGST------L----	223
Rhodobacter_sphaeroides EVLFRAGLAPGRLAGSLSRAE------AEGLVPLIREVLLEAIEAGGSS------L----	228
Parvularcula_bermudensis EALWRARLSPRRLAASLGPKR------ATRLVAAIQDALEDAIEAGGST------L----	233
Caulobacter_crescentus EALHRSGISPFKPSGNIAKKR------LTPLTAAIKDVLAEAVEVGGST------L----	232
Hyphomonas_neptunium EALFRSGISPKRLSKTIPGQR------AARLAPAINAVIAEAIAAGGSS------I----	228
Nitrospina_sp. ETLFAAKISPKKPARRINSSQ------WTLLLSTLRDILQKSIAAGGTT------L----	219
Lentisphaera_araneosa ETLFRCGISPLRKTQKLRKKD------CLNLINHSQSVLQSAIDAGGTT------I----	223
Cardiobacterium_hominis EALFASAIHPARAATTLTRAD------CDRLAEAIKTVLQAAIAQGGTT------L----	219
Succinivibrionaceae_bacterium_WG-1 EVLFLTKINPFKKASELNLTE------CENLANAIKTTLLKSIDMGGTT------I----	224
Pelistega_sp. ESLFHAKVRPTRPANRLTKKE------CVRLVECVKDVLEKSIALGGST------L----	218
Neisseria_gonorrhoeae ESLFRAGISPHRPANRLKKKE------CAVLVETVKAVLQRAIETGGST------L----	222
Mariprofundus_ferrooxydans ESLFRAGIHPGRAAGRIAGAR------LDLLASSIRDVLREAISAGGST------I----	218
Legionella_pneumophila ESLFLAKIHPNTSAKKITTEE------FNALTGHIKKILESAIEAGGTT------L----	218
Rubritalea_marina EALHFSKINPKKPAAKVSKPK------LRLLHQNIRKVLSNAIEQGGTT------L----	217
Rheinheimera_perlucida EALFKAGILPTAPANSVPAAK------LALLSTVVKETLAAAIVQGGTT------L----	216
Aeromonas_veronii EALYAAGIHPKRAAGNISAER------LGTLVAEIKRVLAEAIRQGGTT------L----	217
Shewanella_oneidensis EALFAAGIHPEAEAGKIDIER------LTVLVAEVKQILAHAIKQGGTT------L----	217
Thiomicrospira_crunogena ESLFLSGIHPTRPAQSLTLTE------ATKLTAHIKTVLSAAIEQGGTT------L----	218
Xanthomonas_campestris ESLHRAGISPLREAGKVSRER------YRRLADAVKEILAYAIQRGGTT------L----	218
Salinisphaera_shabanensis EALHAARIHPRRAAGRIGRKR------YDALAAAIRQVLADAIVAGGTT------L----	218
Pasteurella_multocida ETLFLCGLHPQKTAGSLTKAQ------CQQLIEQVKQVLSTAIQQGGTT------L----	216
Hydrocarboniphaga_effusa ESLFRAGIRPTRAASDVSRPR------YDRLAVAIREVLAAAIEQGGTT------L----	219
Acidithiobacillus_ferrooxidans ESLFAAGIDPRRPAGRIALPR------YMKLVQAVRTVLEAAIAQGGTT------L----	217
Alcanivorax_sp. ESLFLAGIHPSRPAGRISLGR------YQLLAEAIREVLARAIEAGGTT------L----	216
Alteromonas_macleodii EALFLAGIDPRRAAGNISAAR------YQSLTATIKQVLAKAIEQGGTT------L----	216
Vibrio_cholerae ESLFTSRLHPLRLANSLSLDE------WQTLVANIKQVLQVAIKQGGTT------L----	216
Escherichia_coli ESLFAAGIHPDRLASSLSLAE------CELLARVIKAVLLRSIEQGGTT------L----	216
Shigella_flexneri ESLFAAGIHPDQLASSLSLAE------CELLARVIKAVLLRSIEQGGTT------L----	216
Chthoniobacter_flavus EILWQARIDPRALCGKLSRKQ------IAAIWEKAREICQVSLDTIGKD-----------	218
Moraxella_catarrhalis ESLFLSGIHPLTPAYLVHEDK------LVRLTHHIKQILARAITQGGST------L----	238
Rickettsia_bellii ESLHLAKIHPDKFGKDLNDDE------IKNLIAAVKNVLSKAIIAGGTT------L----	219
Wolbachia_pipientis ESLFRARISPLRLAQDLTYIE------CEKLAIEIKNTLSDAIAAGGST------L----	218
Mycobacterium_smegmatis EALWRARINGARLASSLSRAK------LAELLDAAAEVMSDALGQGGTS------F----	224
Micrococcus_luteus EALWGARLHPERPTERMRRAD------TLRLLAAVQDVMRRALEVGGTS------F----	234
Phycisphaera_mikurensis EACFAARLAPHLPADRVPADR------IQALVRGIRAVLRRAVALGGST------L----	227
Haliangium_ochraceum EALWQARILPTMPAERLSKAR------ADALAAAIHEVFARALEHGGTS------L----	226
Pedosphaera_parvula EALYRAGISPKLSSRKIKPIQ------AKHLRKAIQEVLEQAIQCGSTLPLDFVGIEGKN	228
Anaerolinea_thermophila EALFLAKLHPKRSSDSLSPEE------SARLLQAIRQVLEEGIRKNGAS------I-D--	223
Dehalococcoides_sp. ETLFKACLNPLRPADSLSKAE------VINLHSAIRSVLYKAIQNKGAS------V-S--	218
Spirochaeta_africana EALFEAGLHPQRPAASLQPPE------IARLHAAIQSVLHRGIRNLGTS------L-GHG	219
Parachlamydia_acanthamoebae EALWVSKIHPLRSVSTLTKKE------IKALHEAIPIVLQTGIKNIGTS------L-GAA	220
Caldilinea_aerophila EALFRARIHPARPGGSLREEE------VTALREAIRQVLSEGVANAGSS------L-GTS	220
Desulfurispirillum_indicum EALFEARLHPANPCRLVAAEQ------VASLHGAIIMVLQRGLRNMGTS------L-GTS	221
Leptospirillum_sp. EILFAAGLSPFRTGKSLSKRE------SYRILDAAREILEAAIRSGGST------I----	220
Acidimicrobium_ferrooxidans ETLFRVGVHPSTPMNVLGRR-------LVAIAEAAGDVAREALAAGGTT------F-A-D	219
Planctomyces_maris EMLHQSRIHPERTADQLSTAE------IRSLHKAMQQILKTAIRYEGST------L-G-D	225
Myxococcus_xanthus EALFRAGLHPSRQPGSLTPDE------WKRLVQAIRATIDFGLKEQEGE------E----	218
Omnitrophus_fodinae_(cand) ETLFRAGISPSARAFRLSRNS------LSRYFDVMRGVLREAIKKGGSS------I----	215
Thermodesulfatator_indicus ESLFRAGVHPERPANSLSFEE------AQRLLKTIKEILNEAINLGGSS------V----	214
Deinococcus_radiodurans ESLWHARLHPAQT--RLNADE------AGRLYRAIREVMAAAVDKGGSS------L-G-N	218
Thermus_thermophilus EALFRARLSPFRPARSLTEEE------ARRLYRALREVLAEAVELGGST------L-S-D	211
Acidobacterium_capsulatum ESLYWAGIRPTRIAGSLSRER------LLKLHAALQQVLRKAIELGGSS------V----	227
Solibacter_usitatus EALFRAGIHPQALTSRIRIER------ARKLYDAIGEVLTEAIEAGGSS------I----	210
Hymenobacter_aerophilus EVLFQAKIHPERVANTVTAAE------VKRLHAAIQLVLTTAIAAEAN-------Y----	215
Gemmatimonas_aurantiaca EALWRAGIDPSREASSLTFAE------AERLHTALRDVLTASIAARGTS------F----	225
Desulfovibrio_fructosivorans ESLHAAGIHPETRAGDISPSR------AEKLLAAIQAVIARAIAAGGST------I----	228
Patulibacter_medicamentivorans EALFHARVHPLRAGGQLTATQ------CAALADGVRLALADGIASGGAT------I----	219
Conexibacter_woesei EALFRSRIHPLRQAGRVTTAQ------WELLRDAVVDALSAGIDARGAS------I----	219
Desulfarculus_baarsii ESLHRAGLSPLADPRALSADD------LDRLHRALRQTLLEALEQGGSS------V----	217
Saccharimonas_aalborgensis ESLWGAKIHPATRVRELTDEQ------LALLLHEIKYVMNLSIEKGGST------D----	235
Rubrobacter_xylanophilus EILYDARLSPRRRASSLSEEE------WERLYAAIRSNLAAGIEHRGTT------V----	219
Thermomicrobium_roseum EALFQARLHPARRCQTLSLDE------VERLLVALRTVLSAAIENAGTT------I----	233
Ktedonobacter_racemifer EALFHARIHPRRAANSLTSQE------IASLHEAVVSVLLKAIEHGGTS------F----	251
Herpetosiphon_aurantiacus EALWLAKIHPLRSANSLNANE------IAELFEAIKTVLRNSIEHRGTT------L----	220
Sphaerobacter_thermophilus EALFAARIHPLRPANSLTLDE------AARLLDSIRVTLAAAIERGGTT------L----	220
Roseiflexus_sp. EALWRARIHPLRPASDLSADE------VAALHDGIRAALRQALTNGGST------L----	220
Oscillochloris_trichoides EALWIAQLHPLLPANQTPAQH------VPALHAAIQQVLHTAIQNQGSS------L----	220
Bacteriovorax_sp. EICARAGLRPTRKMKTLTKAD------LENVIKATKLVLDDTIKTGGTT------F----	219
Caldisericum_exile EILFVSKVNPKRKGGYLSEDE------IESIYKNIFFVLEKSKKYGGAS------E----	219
Turneriella_parva EMLFAAGIDPHRRGKRLTAAE------AARLITACEKVLRRAIDKKGSS------I----	209
Mesoplasma_florum EILFAAGINPERITKTLTDEE------LKKIIMFSNAILEKAISLKGTS------I----	222
Ureaplasma_urealyticum EILFATKIFPTTLAKDLTIKD------YENIAKEAKRILLLSIQNKGTT------I----	222
Spiroplasma_diminutum EILFDSKIHPEKRASSLKISD------YDQILKSSIKILKRSVELGGST------I----	222
Acholeplasma_sp. EVLFLSKINPLTKACELNEKE------LQAIIDNSKIVLEKAIELGGTT------I----	218
Haloplasma_contractile EVIFLSKLHPEQSADSLSDRD------IKQIIQASKQVIIKAIKLGGTT------I----	219
Syntrophus_aciditrophicus EILYRAGLNPLRRTADLTSED------WRRVGSAMVEVLSKAVVCRGTS------I----	208
Paceibacter_normanii_(cand) EILFKAKVHPFKNVPKLSEAE------LKKIYQAIKKILPLAVELQGES------I----	244
Prochlorococcus_marinus ESLYSAGISPFREARTIKKNE------LIKLKKSIVIVLKKSIGSGGTT------F----	239
Gloeobacter_violaceus EALFSSGIHPALPVGGLDAAA------LERLHRAVVKVLEAGIAQRGAT------L----	225
Prochlorothrix_hollandica ESLFLSQIHPVHPSHQLNAQH------LTALRRSVVQVLETSLSHGGTT------M----	228
Moorea_producens EALFLSGIRPETLCKDLGLEQ------IEKLSIAVIQVLEKAIESGGTT------F----	229
Chlorogloeopsis_fritschii EALFLSGILPETLCTDLQREQ------IERLQAAIVKVLATSIEAGGTT------F----	234
Nostoc_punctiforme EALFKSGILPETLCIDLQLKQ------IELLRTAIIQVLETSIEAGGTT------F----	227
Microchaete_sp. EALFKSGILPETLCINLERSQ------IERLQTAIIQVLEASIAAGGTT------F----	227
Pleurocapsa_sp. EALFKSGIKPDTLANNLTARQ------IKRLHQAIIDVLQTAIDKGGTT------F----	229
Geminocystis_herdmanii ESLFKSNIHPQTLACDLTFSQ------ISALRTAIIEVLESSIEAGGTS------F----	223
Aminicenantes_bacterium_SCGC_AAA252-K06 EILYRCKIDPRKQADRLSLKQ------IEKIVEQTKIVLKEAIEKNGTT------I----	214
Erysipelothrix_tonsillarum EILYEAQIHPLTIGSKITKLQ------AQSLVDITRSILKHAIEAGGTT------I----	217
Selenomonas_ruminantium EALFLAGIHPLRPAKSLSAEE------CRRLWESVNQVIAAGIEDGGTT------F----	221
Lactobacillus_acidophilus ETLWQSKIHPLSLANKIPADK------VEDLRKNINETIKIAIEKRGTT------V----	220
Listeria_monocytogenes EICFEAKVRPERAANSLSDKE------IKRIFEATKSIMTEAVALGGST------V----	220
Bacillus_stearothermophilus ESLFRAGILPGRPAASLSSKE------IERLHEEMVATIGEAVMKGGST------V----	221
Bacillus_subtilis EALFRAGVHPETKANQLSDKT------IKTLHAEIKNTLQEAIDAGGST------V----	221
Lactococcus_lactis EVLWLAKIHPEKEANQLTESS------IHLLHDSIIEILQKAIKLGGSS------I----	219
Streptococcus_pneumoniae EVLWRAQVHPARPSQTLTAAE------VTAIHDQTIAVLGQAVEKGGST------I----	219
Bacteroides_dorei EILHAAGIYPGKYCSDLSDKE------WNSLVVKIREIIRNSIETNRMS------P----	221
Clostridium_sp. ESLFAARICPTRPANTLTQEE------VARLARQIPAILRAAIQGKETS------P----	221
Synergistes_sp. ESLFAANIRPERPACGLSGDE------CERLAAAIREALLTGIAENRMS------A----	221
Natranaerobius_thermophilus EVLFASGIHPARKGEELTEQE------VGSLYKTIIQILELGIKYRGTT------F----	241
Acidaminococcus_fermentans EALFAAGIRPTRRVNRLTRKE------WEALTLGVRAVIHQGLEHHGTT------F----	220
Carboxydothermus_hydrogenoformans EILFEAGLSPKRIAASLSEDE------AEELFKAIRKILALGIEYRGTS------I----	210
Desulfitobacterium_dichloroeliminans ESLFRAGIAPERCANTLTNEE------VESLYRAIREVLQEGIDAKGTS------F----	220
Halothermothrix_orenii EALFEAGISPERKADSLDDSE------IERLYHAIRKVLKMGIKYGGTS------M----	221
Halobacteroides_halobius EAIYISQIHPLRTADTLSLEE------IERLYKAIKQVLREGIKHRGTT------K----	219
* :
Bdellovibrio_bacteriovorus --SD-FAQAS-----GESGYFQTSFRVYGR-DKEPCV--TCG-Q-----QVK-SKVLGGR	259
Chryseobacterium_taeanense --RD-FSAPD-----GMAGHFQLQAKVYGR-EGQPCT--HCG-S-----PIQ-LLRQGQR	263
Geobacter_metallireducens ------RVEE-----ETVAYHPLNFDVYGR-GTDACT--RCG-G-----ALE-EIRLGNR	256
Methylophilus_methylotrophus --RD-FFGAD-----GNPGYFQQTYFVYGR-TGEPCR--VCQ-Q-----AIF-TIRLGQR	263
Desulfuromonas_acetoxidans --QD-FVNGH-----GQPGYFQQKLYVYGR-DEQPCL--ICG-T-----MIE-RCRIGQR	259
Gallionella_capsiferriformans --RD-FVNAS-----GNPGYFQQQHWVYSR-AGEPCR--ICS-A-----PIM-QIKQGQR	265
Nitrosomonas_europaea --RD-FTDCE-----GSPGYFQQQYWVYGR-AGQSCR--QCG-E-----LVS-KTRQGQR	260
Burkholderia_mallei --RD-FVGSN-----GESGYFQLDCFVYDR-AGEPCR--VCG-A-----PIR-QIVQGQR	261
Magnetococcus_marinus --RD-FIGSD-----GKPGYFVQSLNVYGR-AGKACP--KCG-T-----TIE-KQVLGQR	263
Thauera_sp. --RD-FVGSD-----GRPGYFQQQYFVYAR-EGESCR--HCG-T-----PVQ-RIVSGQR	259
Thiothrix_disciformis --RD-FVRED-----GQTGYFQQVLQVYGR-TGEACF--KCH-T-----PIE-QIRQGQR	258
Neptuniibacter_caesariensis --KD-FVGGD-----GKPGYFKQELSVYGR-KGEPCV--KCM-A-----PLT-EVRLGQR	259
Coraliomargarita_akajimensis --RD-FLGAD-----GKPGYFRIELSVYGK-AGEPCP--KCG-N-----LIQ-SRTIGQR	258
Methylococcus_capsulatus --RD-FVNES-----GAPGYFKQVLRVYDR-AGQPCR--VCG-E-----PIR-CVRLGQR	260
Pseudomonas_aeruginosa --RD-FVGGD-----GQPGYFQQELFVYGR-GGEFCK--VCG-S-----TLR-EIRLGQR	259
Sphingomonas_sp. --RD-YARPD-----GELGYFSKQFAVYGR-EGEPCS---CG-G-----TVE-RYAEGGR	258
Erythrobacter_sp. --RD-FAQPD-----GNLGYFATRFHVYGR-EGEPCHH-EDG-G-----TIR-RIVQGGR	260
Kiloniella_laminariae --RD-YVQAT-----GELGYFQHSWAVYGR-EGEPCR--QCG-EETEASVIT-RVQQSGR	273
Rhizobium_giardinii --RD-HIQTD-----GTLGYFQHSFSVYDR-EGQPCRAPGCS-G-----TIA-RVVQAGR	285
Brucella_abortus --KD-YIQAD-----GALGYFQHSFSVYGR-EGKPCRNPACG-G-----TVE-RVVQSGR	282
Kordiimonas_gwangyangensis --KD-YVQAS-----GELGYFQHSFXAYGR-EGEACLREGCG-G-----TVG-RIVQQGR	267
Rhodobacter_sphaeroides --RD-YRQAD-----GELGYFQHTFRVYGR-EGLPCVTPGCS-G-----TVG-RIVQSGR	272
Parvularcula_bermudensis --RD-YHAAD-----GAMGYFQHRFDVYDR-EGEPCR--QCG-R-----SIS-RFAQSGR	275
Caulobacter_crescentus --KD-FAAAD-----GALGYFQHRFRVYDR-EGEPCPTPACK-G-----VIA-REVQAGR	276
Hyphomonas_neptunium --SD-FAATD-----GALGYFQHRFDVYDR-EGQACK--SCG-M-----EIK-RIVQSGR	270
Nitrospina_sp. --RD-FYSTD-----GNQGYYKFSLAVYGK-ENEPCI--VCT-Q-----PIK-RIIQSAR	261
Lentisphaera_araneosa --ID-FQAPD-----GSEGWFHQQLNVYGR-EGEDCV--QCD-K-----IIK-RIVQAGR	265
Cardiobacterium_hominis --RD-FTQPD-----GTHGYFAQTLNAYGR-SGEPCP--RCQ-R-----PLQ-NMTIGGR	261
Succinivibrionaceae_bacterium_WG-1 --KD-FSRVD-----GKLGYFVQNLQVYGH-ANEPCK--ECG-T-----IIK-SIVIGGR	266
Pelistega_sp. --KD-FVDSD-----GKSGYFQQTYFVYGR-DGQPCK--ICQ-T-----PIQ-KTTIGQR	260
Neisseria_gonorrhoeae --RD-FVDSD-----GKSGYFQQEYTVYGR-HNQPCL--RCG-G-----LVV-KETLGQR	264
Mariprofundus_ferrooxydans --SD-FVRAD-----GRPGYFAHAFQVYGR-KGQPCL--VCG-E-----GIR-RIQQSGR	260
Legionella_pneumophila --RD-FYSSD-----GKPGYFRFALKVYGR-KNLPCL--VCE-N-----KIE-TVVIAGR	260
Rubritalea_marina --RD-FTKSD-----GQPGYFQQELYVYGR-EAEPCK--VCD-G-----TIK-RVVLGQR	259
Rheinheimera_perlucida --KD-FSQAD-----GKPGYFKQQLLVYGR-GGQPCL--QCQ-Q-----PLT-EIKLGQR	258
Aeromonas_veronii --KD-FTSAD-----GKPGYFVQQLQVYGR-GGQPCF--HCH-T-----LLI-ETRMGQR	259
Shewanella_oneidensis --KD-FTNAD-----GKPGYFAQKLHVYGR-GGETCT--QCG-N-----LLS-EIRLGQR	259
Thiomicrospira_crunogena --KD-FLTPD-----GKPGYFEQKLNVYGR-ENLPCP--QCD-S-----AIE-KVVLNQR	260
Xanthomonas_campestris --RD-FISPD-----GAPGYFEQELMVYGR-EGEACR--HCG-G-----ELK-HATIGQR	260
Salinisphaera_shabanensis --RD-YIGVD-----GDTGYFQLRLAAYGK-TGQPCP--RGC-G-----PIR-REVIGQR	260
Pasteurella_multocida --KD-FLQPD-----GRPGYFAQELRVYGN-KDKPCS--KCG-T-----KIE-SLVIGQR	258
Hydrocarboniphaga_effusa --RD-YAGAD-----GAPGYFQQVLDVYGR-DGEACR--VCA-K-----PIR-KLVIGQR	261
Acidithiobacillus_ferrooxidans --RD-FTRPD-----GGNGYFRLSLAVYGR-EGEPCT--HCG-A-----PLQ-GVRIGGR	259
Alcanivorax_sp. --RD-FTRVD-----GQPGYFAQELRVYGR-AGEPCR--QCG-T-----PLR-GGRHGQR	258
Alteromonas_macleodii --KD-FAQTD-----GKPGYFAQHLNVYGR-KGEPCE--VCG-K-----AIE-SKVIGQR	258
Vibrio_cholerae --KD-FTQSD-----GKPGYFAQELQVYGK-AKQPCP--HCG-E-----PIC-EQKIAQR	258
Escherichia_coli --KD-FLQSD-----GKPGYFAQELQVYGR-KGEPCR--VCG-T-----PIV-ATKHAQR	258
Shigella_flexneri --KD-FLQSD-----GKPGYFAQELQVYGR-KGEPCR--VCG-T-----PIV-ATKHAQR	258
Chthoniobacter_flavus -----YSDPP-----ED--W--LIHQRWT--NKGLCP--RDG-LQ-----LK-TATIGGR	253
Moraxella_catarrhalis --RD-FTVGS-----GKTGYFQQTLLVYGR-QGESCA--TCG-SL-----LE-NIKISGR	280
Rickettsia_bellii --KD-FVNGD-----NKPGYFTQQLMVYAR-DGQECL--SCS-SS-----II-KTKHSGR	261
Wolbachia_pipientis --KD-YAQPS-----GSAGYFQNNFYVYGK-VQKPCR--ICN-NI-----IT-LIRQNGR	260
Mycobacterium_smegmatis --DSLYVNVN-----GESGYFDRSLDAYGR-EGEPCR--RCG-AV-----MR-REKFMNR	267
Micrococcus_luteus --DALYVNVD-----GRSGYFARSLAAYGR-TGQPCR--RCA-AEGVDSRIV-REPFMNR	282
Phycisphaera_mikurensis --RD-HAGVD-----GEAGTAQREHRVYGR-GGRPCT--ACG-SP-----LV-ASRLAQR	269
Haliangium_ochraceum --RD-FVNAD-----GHAGEHAHYLWVYER-DGEPCP--RPT-CPGI---IR-RTVLQAR	270
Pedosphaera_parvula GHFY-YGSAG-----DSSEFYQERLLVYDR-LGQSCG--KCG-AG-----IK-RFVQAAR	272
Anaerolinea_thermophila --------WV-----YRGGEFQNSFRVYQR-TGEPCP--ICG-TP-----IE-RITVSQR	260
Dehalococcoides_sp. ---T-YHRPD-----GSKGGAQLEFNVAHR-RGESCP--ICG-AP-----IT-RQLIRQR	259
Spirochaeta_africana KANF-SL-PD-----GESGRNQEDIRVFRR-TGLPCL--NCG-TP-----IE-RMIIGQR	262
Parachlamydia_acanthamoebae RANY-FS-VS-----GRRGSNQNALNVFRK-DGLPCP--RCN-TT-----IK-KMTVGQR	263
Caldilinea_aerophila GLQN-YSRPG-----GAPGGFQEKFNVFRR-TGQPCP--VCG-AT-----IE-RIVVAQR	264
Desulfurispirillum_indicum KGNF-YS-VA-----GRPGRNEDELKVFRR-TGTPCC--ACG-TT-----IE-RIILIQR	264
Leptospirillum_sp. --HS-FQTSL-----GEDGRYQDRHIVYGR-AGKPCP--HCS-TP-----IQ-SVKEASR	262
Acidimicrobium_ferrooxidans --RA-YRDPL-----DRPGAFGARLAVYQR-AGSPCP--RCA-TS-----IV-RRVLQGR	261
Planctomyces_maris --GT-YRNAL-----NQSGGYQNQHQVYGQ-EEKNCP--SCK-GA-----QIVRIVQAQR	268
Myxococcus_xanthus -------PVY-----LEEGRSENPFQVYGR-AGSPCS--QCG-TR-----VE-SFTQGGR	256
Omnitrophus_fodinae_(cand) --DD-YVRPD-----GSCGSFQECHQVYGK-AGQPCP--RCG-TS-----IK-KIKMGGR	257
Thermodesulfatator_indicus --RN-YVDGH-----GESGRFQEKHLVYGR-RGKPCP--KCQ-KP-----LA-YAHIAGR	256
Deinococcus_radiodurans GVGN-YRQHD-----GEGGGFQHSHHVYGR-AGQPCD--RCG-TP-----IE-KIVLGQR	262
Thermus_thermophilus --QS-YRQPD-----GLPGGFQTRHAVYGR-EGLPCP--ACG-RP-----VE-RRVVAGR	253
Acidobacterium_capsulatum --SD-YVDAD-----GVRGFFQLEHRVYDR-AGEPCR--ACA-AE-----IR-KMVHAGR	269
Solibacter_usitatus --SD-YVDAE-----GRSGFFQFSHRVYQR-TGEPCL--NCK-TP-----IR-RVIVTQR	252
Hymenobacter_aerophilus --RN-FPANF-----LIHAREWDDSATPGTDAHQFCP--RHP-RT-----RIEKKYVGGR	259
Gemmatimonas_aurantiaca --RD-YRDAR-----GERGTFVEQLAAYGR-GGEPCP--RCG-RR-----LVVTHAVDGR	268
Desulfovibrio_fructosivorans --RD-YRTPD-----GVEGGFQNEFAVYGK-AGEPCP--DCG-TK-----LV-AVKVAGR	270
Patulibacter_medicamentivorans --DD-FRHVD-----GVEGWFQNDFRVHRR-EGQPCP--ACG-AA-----VV-KRVVAQR	261
Conexibacter_woesei --DD-FRDLD-----GARGSFQDRFLIHRR-ADDGCL--ECG-GP-----IR-KILAAGR	261
Desulfarculus_baarsii --RN-FMDAH-----GRAGTFQHSHRVYRR-TGQPCP--VCG-QP-----VE-RIVVAGR	259
Saccharimonas_aalborgensis --RN-YVNAE-----GKRGSYIDFARVFRR-EGQSCP--RCD-TI-----IK-KTRVAGR	277
Rubrobacter_xylanophilus --RL-YRDVL-----GRAGEHQNHLRVFER-HGGPCP--RCG-AE-----VV-RERVGGR	261
Thermomicrobium_roseum --RD-YRDGQ-----GRAGSFQSRLQVYGKPAGTPCP--RCG-TG-----LA-RIRIAGR	276
Ktedonobacter_racemifer --SS-YRDLW-----GEAGDNYNHVHVYKQ-AGKPCT--RCG-TL-----IE-RIVVAQR	293
Herpetosiphon_aurantiacus --VN-YRDAY-----GASGENQYHLEAYGR-TGEPCR--RCG-TP-----IE-RIVVAQR	262
Sphaerobacter_thermophilus --RD-YRDGL-----GRPGNNQHYLNIYHRAEGDPCP--RCG-EP-----IA-RLVVVQR	263
Roseiflexus_sp. --RD-YRNSY-----GTRGTNQDHFNAYDR-EGQPCP--RCG-AT-----II-KTVVAQR	262
Oscillochloris_trichoides --RN-YRNSY-----GEAGHNQEHFHVYDR-AAQPCE--RCS-TA-----IN-RIVVGQR	262
Bacteriovorax_sp. --SGGYQDAY-----GDKGEGVKNLVVFYQ---KTCR--MCQKTE-----VK-KIVLATR	261
Caldisericum_exile --LS-FVHLD-----GSKGHFHEHFLVHKR-EGEKCP--ICG-TP-----IE-TTKIGGR	261
Turneriella_parva --SD-FVYSLPGEREYSTGAYQKEFLVYNR-AGEPCK--NCG-AQ-----IQ-KTVLGGR	256
Mesoplasma_florum --HS-YKSGD-----GETGQFQHELKVHLR-KDEKCF--VCG-TK-----IL-KKQVAGR	264
Ureaplasma_urealyticum --HT-YKFGN-----DETGMFQKMLLVHTH-AKKPCQ--TCG-TI-----IR-KTKVNGR	264
Spiroplasma_diminutum --DS-YQPEQ-----GIDGKFQNELKVHTR-KGKPCY--ECG-KI-----IE-KIKVNGR	264
Acholeplasma_sp. --KS-YESSE-----GVHGRFQNELLVHTK-K--NCP--NCN-SD-----IL-KIRVGGR	258
Haloplasma_contractile --RS-YTSEE-----GVHGRFQNELTVHMR-KDEPCI--TCK-ET-----II-KMKVGGR	261
Syntrophus_aciditrophicus --SD-WRDLF-----GCKGEYQKELRVYGR-EGKKCP--HCG-GI-----IQ-RVRLLGR	250
Paceibacter_normanii_(cand) --SD-YRVLS-----GERGLFDKARKVYRR-EGEKCN--RCG-TK-----IK-RAKIGGR	286
Prochlorococcus_marinus --SD-FRDLE-----GENGNFGLQTNVYRR-TGRECR--KCG-NL-----IE-RQKITGR	281
Gloeobacter_violaceus --RN-YTDAQ-----GINGNYAGTAWVYGR-KGQPCR--VCN-TP-----IE-RIRLAGR	267
Prochlorothrix_hollandica --RD-FRSLK-----GLNGNYGDQAWVYRR-TGQPCR--VCG-TA-----ID-RLKLGGR	270
Moorea_producens --SD-FINVQ-----GVNGNYKGIAWVYGR-TGEPCR--ICS-TP-----IQ-RTKLVGR	271
Chlorogloeopsis_fritschii --SN-FLNVK-----GVNGNYGGVAWVYNR-AGEPCR--VCS-TP-----IQ-RIRLAGR	276
Nostoc_punctiforme --SN-FLNVK-----GTNGNYGGVAWVYNR-AGEPCR--VCG-MP-----IQ-RIRLAGR	269
Microchaete_sp. --SN-FLNVK-----GVNGNYGGVALVYNR-TGEPCR--VCG-NL-----IQ-RIKLGGR	269
Pleurocapsa_sp. --SD-FLDLL-----GVSGNYGDTALVYGR-KGEPCR--VCG-TP-----IE-KIKLGGR	271
Geminocystis_herdmanii --SD-FLQIT-----GVNGNYGGMAWVYGR-KGEPCR--SCG-TL-----ID-KMKLSGR	265
Aminicenantes_bacterium_SCGC_AAA252-K06 --SD-YRSVE-----DQSGQFQNFLRVYQK-KKC-----KCG-TE-----IK-RIKMAGR	253
Erysipelothrix_tonsillarum --RS-YTSSL-----NVTGRFQINLKAYGQ-AGKPCE--RCG-TA-----MT-RINVGGR	259
Selenomonas_ruminantium --RD-YQNGE-----GGKGSHQEHLYVYGR-KGEPCR--NCH-TA-----IE-RITVGGR	263
Lactobacillus_acidophilus --HS-YLDAN-----GEVGGYQEMLQVYGH-AGEACP--RCG-TT-----LE-KIKVSGR	262
Listeria_monocytogenes --RT-YVNSQ-----GKLGQYQDKLKVYGK-TDEPCV--VCG-TP-----IE-KIKLNGR	262
Bacillus_stearothermophilus --RT-YVNTQ-----GEAGTFQHHLYVYGR-QGNPCK--RCG-TP-----IE-KTVVAGR	263
Bacillus_subtilis --RS-YINSQ-----GEIGMFQLQHFVYGK-KDEPCK--NCG-TM-----IS-KIVVGGR	263
Lactococcus_lactis --RT-YS-AL-----GSTGKMQNELQVYGK-TGEKCS--RCG-AE-----IQ-KIKVAGR	260
Streptococcus_pneumoniae --RT-YTNAF-----GEDGTMQDFHQVYDK-AGQECS--CCG-TI-----IE-KIQLGGR	261
Bacteroides_dorei --QE-YLEGK-----GKEYRNMPYLRVYGQ-KGERCK--NCG-SI-----IE-KIVIGGR	263
Clostridium_sp. --EE-YLASG-----GRNYRGSSFFQVYGH-GGEPCP--ACG-AP-----LC-RTVIGGR	263
Synergistes_sp. --EE-YLAGK-----GRGYRS-RYLNVYGR-AGEPCR--VCG-ER-----LL-RAVVGGR	262
Natranaerobius_thermophilus --SD-YRDSE-----GNKGNFQDLLKVFNR-NKEECL--ICR-RE-----VQ-KTKVANR	283
Acidaminococcus_fermentans --RN-YQDAD-----GKMGDNSRYLQVYHR-KGLPCR--RCG-TL-----LK-QIKVAGR	262
Carboxydothermus_hydrogenoformans --RD-YVDAE-----NQQGSFQRLLKVYGK-NGSLCV--RCN-NV-----LI-RERHAGR	252
Desulfitobacterium_dichloroeliminans --RD-YQDAN-----GNKGNFQKELKVYGR-GGEACR--CCG-QP-----LE-RIRLGGR	262
Halothermothrix_orenii --KD-YVNAR-----GRIGEFQNKLKVYRK-TGEECV--NCG-HE-----IQ-KKVIRGR	263
Halobacteroides_halobius --WD-YVDAS-----GQAGEYQNYLRAYGR-EGEECN--RCG-SE-----LD-RIKVGGR	261
*
Bdellovibrio_bacteriovorus NTFWCSRCQ	268
Chryseobacterium_taeanense STYFCARCQ	272
Geobacter_metallireducens STVFCPRCQ	265
Methylophilus_methylotrophus STFYCQVCQ	272
Desulfuromonas_acetoxidans STFYCPECQ	268
Gallionella_capsiferriformans SSFYCTHCQ	274
Nitrosomonas_europaea STFFCARCQ	269
Burkholderia_mallei STYFCPNCQ	270
Magnetococcus_marinus SSYYCPQCQ	272
Thauera_sp. ATYFCPRCQ	268
Thiothrix_disciformis STWYCPSCQ	267
Neptuniibacter_caesariensis ATVFCKHCQ	268
Coraliomargarita_akajimensis NSFYCSNCQ	267
Methylococcus_capsulatus ATYYCPRCQ	269
Pseudomonas_aeruginosa ASVYCPRCQ	268
Sphingomonas_sp. STFWCPKCQ	267
Erythrobacter_sp. STWFCPVCQ	269
Kiloniella_laminariae STFFCPGCQ	282
Rhizobium_giardinii STFHCPKCQ	294
Brucella_abortus STFFCASCQ	291
Kordiimonas_gwangyangensis SSFYCDTCQ	276
Rhodobacter_sphaeroides SSFHCPLCQ	281
Parvularcula_bermudensis STFSCTTCQ	284
Caulobacter_crescentus STFFCPVCQ	285
Hyphomonas_neptunium STFYCPSCQ	279
Nitrospina_sp. STFYCKECQ	270
Lentisphaera_araneosa SSFYCPGCQ	274
Cardiobacterium_hominis STVYCAHCQ	270
Succinivibrionaceae_bacterium_WG-1 NTYFCPKCQ	275
Pelistega_sp. GTFFCKKCQ	269
Neisseria_gonorrhoeae GTFYCTNCQ	273
Mariprofundus_ferrooxydans SSFYCIRCQ	269
Legionella_pneumophila HSAFCPHCQ	269
Rubritalea_marina STFYCPRCQ	268
Rheinheimera_perlucida TTVYCSLCQ	267
Aeromonas_veronii TTVFCSHCQ	268
Shewanella_oneidensis TTVFCSICQ	268
Thiomicrospira_crunogena AAYFCSNCQ	269
Xanthomonas_campestris ATVWCAACQ	269
Salinisphaera_shabanensis STFFCPVCQ	269
Pasteurella_multocida NSFYCPKCQ	267
Hydrocarboniphaga_effusa SSFFCPNCQ	270
Acidithiobacillus_ferrooxidans ATIYCSQCQ	268
Alcanivorax_sp. STVYCPHCQ	267
Alteromonas_macleodii NTFFCTHCQ	267
Vibrio_cholerae NTFFCPQCQ	267
Escherichia_coli ATFYCRQCQ	267
Shigella_flexneri ATFYCRQCQ	267
Chthoniobacter_flavus TTRWCARCQ	262
Moraxella_catarrhalis ASVYCPNCQ	289
Rickettsia_bellii STFYCKSCQ	270
Wolbachia_pipientis STYFCNACQ	269
Mycobacterium_smegmatis SSFYCPKCQ	276
Micrococcus_luteus ASHLCPRCQ	291
Phycisphaera_mikurensis ATVHCVACQ	278
Haliangium_ochraceum STFHCPRCQ	279
Pedosphaera_parvula STFYCPRCQ	281
Anaerolinea_thermophila GTHFCPSCQ	269
Dehalococcoides_sp. ACYFCPHCQ	268
Spirochaeta_africana STHYCPACQ	271
Parachlamydia_acanthamoebae GTHYCPVCQ	272
Caldilinea_aerophila GTHFCPRCQ	273
Desulfurispirillum_indicum STHFCPLCQ	273
Leptospirillum_sp. TLFYCPFCQ	271
Acidimicrobium_ferrooxidans SAHWCPRCQ	270
Planctomyces_maris STFFCPCCQ	277
Myxococcus_xanthus TTHFCPRCQ	265
Omnitrophus_fodinae_(cand) GTSFCPRCQ	266
Thermodesulfatator_indicus GTTFCPYCQ	265
Deinococcus_radiodurans GTHFCPVCQ	271
Thermus_thermophilus GTHFCPTCQ	262
Acidobacterium_capsulatum GTHYCPRCQ	278
Solibacter_usitatus SSHFCPHCQ	261
Hymenobacter_aerophilus ATYFCTKCQ	268
Gemmatimonas_aurantiaca STVFCPGCQ	277
Desulfovibrio_fructosivorans TSTFCPTCQ	279
Patulibacter_medicamentivorans ATYSCDRCQ	270
Conexibacter_woesei GTYVCEHCQ	270
Desulfarculus_baarsii GTHFCPACQ	268
Saccharimonas_aalborgensis GTHVCPQCQ	286
Rubrobacter_xylanophilus PTHYCPRCQ	270
Thermomicrobium_roseum SSVFCPRCQ	285
Ktedonobacter_racemifer STHFCPVCQ	302
Herpetosiphon_aurantiacus STHICPVCQ	271
Sphaerobacter_thermophilus GTRFCPRCQ	272
Roseiflexus_sp. GTHYCPECQ	271
Oscillochloris_trichoides STFFCPQCQ	271
Bacteriovorax_sp. GTYYCPHCQ	270
Caldisericum_exile TSYFCPKCQ	270
Turneriella_parva STFFCNVCQ	265
Mesoplasma_florum GTYFCAKCQ	273
Ureaplasma_urealyticum GTYYCSNCQ	273
Spiroplasma_diminutum GTYFCQKCQ	273
Acholeplasma_sp. GTYYCPCCQ	267
Haloplasma_contractile GTYICPNCQ	270
Syntrophus_aciditrophicus GTWFCPNCQ	259
Paceibacter_normanii_(cand) SAHFCPQCQ	295
Prochlorococcus_marinus STHWCPNCQ	290
Gloeobacter_violaceus STHFCPTCQ	276
Prochlorothrix_hollandica STHFCPTCQ	279
Moorea_producens SAHFCPNCQ	280
Chlorogloeopsis_fritschii SSHFCNQCQ	285
Nostoc_punctiforme SSHFCSECQ	278
Microchaete_sp. SSHFCSQCQ	278
Pleurocapsa_sp. SSHFCSNCQ	280
Geminocystis_herdmanii SSHFCPQCQ	274
Aminicenantes_bacterium_SCGC_AAA252-K06 STYFCPSCQ	262
Erysipelothrix_tonsillarum GTVFCEQCQ	268
Selenomonas_ruminantium GTHFCPHCQ	272
Lactobacillus_acidophilus GTTFCPHCQ	271
Listeria_monocytogenes GTHFCPNCQ	271
Bacillus_stearothermophilus GTHYCPRCQ	272
Bacillus_subtilis GTHFCAKCQ	272
Lactococcus_lactis GTHFCPVCQ	269
Streptococcus_pneumoniae GTHFCPHCQ	270
Bacteroides_dorei SSCYCPHCQ	272
Clostridium_sp. SSVYCPCCQ	272
Synergistes_sp. GSVYCPKCQ	271
Natranaerobius_thermophilus GTYYCPNCQ	292
Acidaminococcus_fermentans GSVYCPHCQ	271
Carboxydothermus_hydrogenoformans STHYCPHCQ	261
Desulfitobacterium_dichloroeliminans STVFCSSCQ	271
Halothermothrix_orenii SSHYCPGCQ	272
Halobacteroides_halobius SSYFCPSCQ	270
* **
